# Supplementary material for: Bis(5,6-dicarboxy­benzimidazolium) sulfate monohydrate
Source: Acta Crystallogr Sect E Struct Rep Online. 2009 May 20;65(Pt 6):o1335. doi: 10.1107/S1600536809018182 (PMC2969668; doi:10.1107/S1600536809018182)
Supplement: Supplementary file 2 [file e-65-o1335-Isup2.hkl]

# 
# h,k,l, Fc-squared, Fo-squared, sigma(Fo-squared) and status flag 
# 
data_I
_shelx_title ' i in P2(1)/n                Pbcn' 
_shelx_refln_list_code          4 
_shelx_F_calc_maximum      244.55 
_exptl_crystal_F_000      1095.82 
_reflns_d_resolution_high  0.7620 
 
loop_ 
 _symmetry_equiv_pos_as_xyz 
 'x, y, z' 
 '-x+1/2, -y+1/2, z+1/2' 
 'x+1/2, -y+1/2, -z' 
 '-x, y, -z+1/2' 
 '-x, -y, -z' 
 'x-1/2, y-1/2, -z-1/2' 
 '-x-1/2, y-1/2, z' 
 'x, -y, z-1/2' 
 
_cell_length_a    14.6910 
_cell_length_b     7.7968 
_cell_length_c    17.9830 
_cell_angle_alpha  90.000 
_cell_angle_beta   90.000 
_cell_angle_gamma  90.000 
 
_shelx_F_squared_multiplier     1.000 
 
loop_ 
 _refln_index_h 
 _refln_index_k 
 _refln_index_l 
 _refln_F_squared_calc 
 _refln_F_squared_meas 
 _refln_F_squared_sigma 
 _refln_observed_status 
   2   0   0     2263.01     2567.57    131.54 o 
   4   0   0    21548.58    27975.69   2452.75 o 
   6   0   0        3.95       21.46      5.03 o 
   8   0   0    10467.29    14263.44   1241.91 o 
  10   0   0      204.74      225.78     15.99 o 
  12   0   0     2751.07     3229.83    166.46 o 
  14   0   0     3678.31     4175.62    214.65 o 
  16   0   0      136.78      139.16     13.50 o 
  18   0   0        0.43       10.57      6.95 o 
   1   1   0     1465.11     1345.09    158.04 o 
   3   1   0    13768.59    14823.16   1747.65 o 
   5   1   0     2003.53     2253.04    193.36 o 
   7   1   0     5810.10     8364.88    249.09 o 
   9   1   0      907.11     1292.83     40.62 o 
  11   1   0      993.03     1231.97     39.40 o 
  13   1   0      402.73      413.15     15.81 o 
  15   1   0      678.02      687.27     28.72 o 
  17   1   0       41.76       38.58      5.93 o 
   0   2   0    11297.08    13490.77    677.69 o 
   2   2   0       66.33       46.95      4.46 o 
   4   2   0     1193.28     1269.29    130.65 o 
   6   2   0     1429.30     1787.03    176.38 o 
   8   2   0     1574.04     1821.88    171.97 o 
  10   2   0       74.47       79.48      8.19 o 
  12   2   0       26.12       36.49      6.07 o 
  14   2   0     1108.90     1113.66     36.70 o 
  16   2   0      267.76      285.72     12.68 o 
  18   2   0      113.24      133.12     14.58 o 
   1   3   0     7144.70     7705.42   1060.23 o 
   3   3   0      308.02      436.17     18.74 o 
   5   3   0        6.25        4.89      1.97 o 
   7   3   0      283.81      312.81     23.71 o 
   9   3   0       84.83       90.57      5.52 o 
  11   3   0      110.89      125.97      7.07 o 
  13   3   0      306.33      331.35     13.42 o 
  15   3   0      141.88      120.63      7.79 o 
  17   3   0      170.74      149.49     13.26 o 
   0   4   0    10428.55    10891.62    547.67 o 
   2   4   0     3262.94     3073.70     93.13 o 
   4   4   0        9.85        1.83      1.58 o 
   6   4   0     1870.36     1837.64     56.72 o 
   8   4   0      536.03      470.90     16.56 o 
  10   4   0     1180.25     1127.64     40.43 o 
  12   4   0      322.74      291.40     12.18 o 
  14   4   0      298.12      258.00     14.91 o 
  16   4   0      161.07      158.65      9.30 o 
   1   5   0      597.43      577.70     22.57 o 
   3   5   0       29.95       38.70      3.65 o 
   5   5   0      136.72      121.40     13.77 o 
   7   5   0     2399.88     2330.74     98.38 o 
   9   5   0      259.22      251.06     10.80 o 
  11   5   0      682.35      671.25     32.35 o 
  13   5   0      865.30      729.54     54.19 o 
  15   5   0        0.79        5.51      4.84 o 
   0   6   0      106.08       76.50      7.80 o 
   2   6   0      878.72      822.33     45.85 o 
   4   6   0        1.13        6.29      2.98 o 
   6   6   0     3804.76     3551.73    294.90 o 
   8   6   0      182.12      152.57      8.18 o 
  10   6   0      684.53      616.53     42.72 o 
  12   6   0      257.85      227.05     22.10 o 
  14   6   0      198.84      202.32     44.78 o 
   1   7   0      135.35      139.11      8.16 o 
   3   7   0        0.87        1.18      3.98 o 
   5   7   0     2818.27     2746.18    186.93 o 
   7   7   0      544.47      564.68     73.31 o 
   9   7   0      466.06      456.44     58.26 o 
  11   7   0      111.44       96.64     16.89 o 
  13   7   0      137.39      135.50     28.05 o 
   0   8   0       23.97       36.67      7.23 o 
   2   8   0        3.67       10.12      4.91 o 
   4   8   0      203.15      202.76     14.70 o 
   6   8   0       20.48       18.41      6.06 o 
   8   8   0       18.26       19.66     10.62 o 
  10   8   0      118.49      176.42     13.55 o 
   1   9   0       37.29       40.78     12.54 o 
   5   9   0        8.33        2.37      6.61 o 
   7   9   0        0.06       10.51      8.08 o 
   2  10   0      117.65       99.78     12.15 o 
   1   1   1     2153.40     2408.04     60.95 o 
   2   1   1     4101.30     4697.48    188.17 o 
   3   1   1       89.02       93.41      4.68 o 
   4   1   1     5803.73     6322.07    397.73 o 
   5   1   1     3318.98     4543.54    162.97 o 
   6   1   1      120.48      124.17      3.97 o 
   7   1   1     1374.99     1610.48     46.59 o 
   8   1   1      227.91      243.93      7.00 o 
   9   1   1      401.76      539.08     12.95 o 
  10   1   1        1.44        1.17      2.31 o 
  11   1   1      313.56      364.96      9.82 o 
  12   1   1       15.04       20.83      3.14 o 
  13   1   1       72.05       70.84      4.47 o 
  14   1   1      229.45      240.00      8.39 o 
  15   1   1        9.51        5.09      3.55 o 
  16   1   1        4.03        3.74      3.65 o 
  17   1   1        6.62        7.59      3.27 o 
  18   1   1      115.64      121.14      6.82 o 
   0   2   1      688.41      701.42     25.69 o 
   1   2   1     5317.48     6076.73    235.67 o 
   2   2   1    12248.68    12672.14    280.57 o 
   3   2   1     2629.35     2740.53    107.06 o 
   4   2   1    11137.70    11616.71    455.68 o 
   5   2   1       56.04       71.56      5.50 o 
   6   2   1     3538.49     3853.22    152.80 o 
   7   2   1       82.31      112.68      7.29 o 
   8   2   1     2726.24     2946.45     63.16 o 
   9   2   1       92.89      146.59      5.05 o 
  10   2   1     1589.32     1731.89     51.84 o 
  11   2   1      344.42      393.65     10.42 o 
  12   2   1      238.16      284.54      9.44 o 
  13   2   1      128.81      130.20      5.41 o 
  14   2   1      264.68      279.77      8.52 o 
  15   2   1       19.58       15.51      3.22 o 
  16   2   1      178.91      198.22      7.96 o 
  17   2   1       29.65       33.60      4.09 o 
  18   2   1      109.17      117.31      9.72 o 
   1   3   1       47.93       41.54      3.55 o 
   2   3   1      720.10      705.50     14.51 o 
   3   3   1     1435.78     1334.25     26.74 o 
   4   3   1      872.71      956.10     25.78 o 
   5   3   1     3147.31     3150.91    110.13 o 
   6   3   1      596.79      595.81     14.85 o 
   7   3   1     2010.52     2183.83     88.75 o 
   8   3   1      248.30      296.13      8.57 o 
   9   3   1       54.72       59.33      3.29 o 
  10   3   1      544.35      549.13     13.50 o 
  11   3   1       94.35      119.02      4.88 o 
  12   3   1      354.63      342.60     12.59 o 
  13   3   1        3.09       -0.89      3.00 o 
  14   3   1       80.69       79.66      4.51 o 
  15   3   1        3.13        7.68      2.89 o 
  16   3   1        9.67        4.22      2.96 o 
  17   3   1        9.06       10.68      3.39 o 
  18   3   1      156.15      191.92     13.08 o 
   0   4   1      319.08      364.96     14.68 o 
   1   4   1       79.32       92.08      3.68 o 
   2   4   1      981.53      893.22     21.58 o 
   3   4   1      398.94      429.19     10.22 o 
   4   4   1      280.79      242.24      5.89 o 
   5   4   1      832.87      860.55     19.48 o 
   6   4   1      250.66      245.31      6.76 o 
   7   4   1       89.80       91.45      3.78 o 
   8   4   1       68.89       54.48      3.78 o 
   9   4   1       54.49       58.08      3.40 o 
  10   4   1      819.75      779.74     20.39 o 
  11   4   1      796.57      775.11     23.22 o 
  12   4   1      576.60      573.36     14.44 o 
  13   4   1        0.03       -0.50      3.42 o 
  14   4   1        6.61        7.58      3.31 o 
  15   4   1       95.71       79.48      4.75 o 
  16   4   1       84.42       69.37      4.71 o 
  17   4   1        6.51        9.13      3.96 o 
   1   5   1      112.67       88.45      3.93 o 
   2   5   1      816.16      785.45     21.38 o 
   3   5   1      100.69       93.95      3.83 o 
   4   5   1       25.17       22.32      2.13 o 
   5   5   1      286.86      266.56     13.06 o 
   6   5   1      128.17      129.49      5.68 o 
   7   5   1        1.33        2.89      2.72 o 
   8   5   1        0.54       -0.11      2.11 o 
   9   5   1      827.01      792.32     18.82 o 
  10   5   1       60.35       59.13      4.76 o 
  11   5   1       53.78       53.42      4.46 o 
  12   5   1      199.02      170.10      6.41 o 
  13   5   1      217.07      223.09      9.71 o 
  14   5   1        1.79        3.70      3.09 o 
  15   5   1      103.90      110.77      7.71 o 
  16   5   1      106.45       87.37     11.01 o 
   0   6   1      110.55      115.09      6.87 o 
   1   6   1      102.37       93.09      4.32 o 
   2   6   1      145.47      138.02      4.38 o 
   3   6   1      729.27      655.36     29.19 o 
   4   6   1        7.43        3.61      2.13 o 
   5   6   1      234.37      230.51     14.84 o 
   6   6   1      291.92      272.21     12.30 o 
   7   6   1       69.32       77.87      6.94 o 
   8   6   1       13.82       12.60      2.99 o 
   9   6   1      183.66      173.24     10.10 o 
  10   6   1       82.76       80.61      8.37 o 
  11   6   1       37.60       38.91      3.81 o 
  12   6   1       45.43       34.92      4.86 o 
  13   6   1       36.52       30.90      4.42 o 
  14   6   1      250.15      253.16     31.38 o 
  15   6   1        5.17        5.92      4.71 o 
   1   7   1      130.79      119.96      4.54 o 
   2   7   1       81.28       76.67      3.58 o 
   3   7   1        5.59        3.68      2.29 o 
   4   7   1      358.17      342.27     12.68 o 
   5   7   1        8.09       10.71      3.17 o 
   6   7   1        0.10        3.20      2.67 o 
   7   7   1      135.41      151.67      8.57 o 
   8   7   1       13.69       17.96      3.55 o 
   9   7   1       26.50       29.87      4.19 o 
  10   7   1        1.75       -2.39      3.49 o 
  11   7   1       22.12       20.85      4.28 o 
  12   7   1        7.18        6.77      5.05 o 
  13   7   1       33.29       40.12      6.96 o 
   0   8   1      582.80      559.59     20.44 o 
   1   8   1       52.88       41.37      2.71 o 
   2   8   1       86.74       96.51      6.36 o 
   3   8   1       38.01       48.24      4.33 o 
   4   8   1      427.31      457.69     16.20 o 
   5   8   1        8.78       10.06      3.50 o 
   6   8   1       76.43      100.60      7.64 o 
   7   8   1       44.64       49.04      7.64 o 
   8   8   1      263.84      303.92     33.10 o 
   9   8   1      382.90      410.59     27.64 o 
  10   8   1       41.60       52.21      8.85 o 
  11   8   1      134.42      145.07     19.16 o 
   1   9   1      135.65      127.76      9.67 o 
   2   9   1       11.08        9.50      3.86 o 
   3   9   1      481.35      506.52     29.66 o 
   4   9   1       53.25       56.97      5.63 o 
   5   9   1       13.83       20.19      4.31 o 
   6   9   1       19.19       24.23      4.75 o 
   7   9   1       33.62       41.74      6.44 o 
   8   9   1       15.85       22.41      5.47 o 
   9   9   1       86.42      133.42     11.44 o 
   1  10   1        1.47       -1.41      5.88 o 
   2  10   1        2.00       28.07     15.57 o 
   3  10   1        8.47       -1.53      6.22 o 
   0   0   2       12.34        8.31      1.02 o 
   1   0   2      436.38      310.52     12.21 o 
   2   0   2    14061.70    15929.53    866.26 o 
   3   0   2     4241.37     5539.09    165.80 o 
   4   0   2    12946.06    16730.36    383.21 o 
   5   0   2     3023.71     3740.01    103.49 o 
   6   0   2     5813.87     7197.04    215.28 o 
   7   0   2     1706.32     2230.05     58.29 o 
   8   0   2      401.58      298.08     14.98 o 
   9   0   2      195.33      237.56      8.03 o 
  10   0   2     1042.64     1199.65     51.83 o 
  11   0   2      377.53      470.62     22.24 o 
  12   0   2      378.04      483.28     17.54 o 
  13   0   2      379.58      387.34     19.80 o 
  14   0   2       52.81       49.01     11.81 o 
  15   0   2      176.99      173.09     10.76 o 
  16   0   2       45.34       36.70      6.47 o 
  17   0   2       97.14      105.41      8.77 o 
  18   0   2      125.34      143.87     10.68 o 
   1   1   2     2119.29     2106.69     60.42 o 
   2   1   2     3843.69     3802.74     93.63 o 
   3   1   2     3394.85     3586.41    123.37 o 
   4   1   2     1079.46      999.67     34.63 o 
   5   1   2     1364.06     1533.59     50.15 o 
   6   1   2     3977.56     5303.99    171.53 o 
   7   1   2     2501.29     2913.06     80.35 o 
   8   1   2      125.93      111.06      4.11 o 
   9   1   2      434.94      511.64     12.47 o 
  10   1   2     2065.26     2506.94     54.35 o 
  11   1   2      327.21      371.23     10.98 o 
  12   1   2      369.10      418.85     14.40 o 
  13   1   2      119.06      131.50      6.02 o 
  14   1   2      250.10      265.80      8.93 o 
  15   1   2       10.63        9.42      3.14 o 
  16   1   2      147.67      136.65      7.06 o 
  17   1   2        1.62        2.49      3.76 o 
  18   1   2       27.47       37.17      6.83 o 
   0   2   2    18433.72    18308.56    532.23 o 
   1   2   2    48226.17    44262.99   1442.92 o 
   2   2   2     7082.38     7180.61    200.75 o 
   3   2   2     3938.80     4082.40    165.00 o 
   4   2   2      851.66      938.82     24.57 o 
   5   2   2      585.73      721.50     25.56 o 
   6   2   2     1250.95     1346.15     53.81 o 
   7   2   2      304.38      345.89     16.77 o 
   8   2   2     1496.26     1836.34     66.19 o 
   9   2   2     2881.29     3383.57    106.90 o 
  10   2   2      686.68      739.26     18.23 o 
  11   2   2       41.62       52.05      3.50 o 
  12   2   2      426.14      431.04     11.34 o 
  13   2   2       35.00       32.84      3.39 o 
  14   2   2       79.00       93.38      4.75 o 
  15   2   2      525.73      529.35     15.35 o 
  16   2   2       50.64       37.88      3.94 o 
  17   2   2        2.20        2.15      3.00 o 
  18   2   2       46.65       46.37      7.72 o 
   1   3   2     2495.24     2248.73     59.69 o 
   2   3   2     2236.22     2252.79     47.59 o 
   3   3   2      338.81      489.70     10.36 o 
   4   3   2      664.86      703.57     19.50 o 
   5   3   2      852.87      968.17     24.49 o 
   6   3   2      755.90      736.64     19.05 o 
   7   3   2     1937.73     2059.38     82.06 o 
   8   3   2      833.13      927.69     37.58 o 
   9   3   2      669.44      674.23     24.50 o 
  10   3   2       62.60       62.37      3.51 o 
  11   3   2       40.82       47.44      3.34 o 
  12   3   2      833.68      849.81     20.91 o 
  13   3   2     1138.83     1104.23     27.80 o 
  14   3   2      243.77      221.11      8.14 o 
  15   3   2       18.08       10.79      2.99 o 
  16   3   2        9.00       11.49      3.27 o 
  17   3   2      206.16      196.58     11.33 o 
  18   3   2        1.69       17.58      6.23 o 
   0   4   2      527.90      516.13     31.75 o 
   1   4   2     1455.23     1477.39     31.77 o 
   2   4   2     1244.04     1110.69     22.34 o 
   3   4   2      162.58      171.93      5.65 o 
   4   4   2     1647.27     1498.06     30.26 o 
   5   4   2     1883.03     1878.32     40.86 o 
   6   4   2     1099.70     1023.39     23.03 o 
   7   4   2     1541.86     1564.72     34.55 o 
   8   4   2     1311.51     1249.86     31.01 o 
   9   4   2       46.67       37.27      2.88 o 
  10   4   2       59.57       62.91      3.90 o 
  11   4   2      209.15      205.19      6.71 o 
  12   4   2      337.99      352.86      9.89 o 
  13   4   2       31.20       37.24      3.56 o 
  14   4   2      300.21      304.45      9.44 o 
  15   4   2       22.93       21.54      3.49 o 
  16   4   2      525.36      496.25     14.95 o 
  17   4   2        6.75       11.53      5.30 o 
   1   5   2       44.78       42.97      3.52 o 
   2   5   2      769.44      711.91     18.27 o 
   3   5   2       84.25       81.38      3.09 o 
   4   5   2      309.68      261.35     10.96 o 
   5   5   2       15.67       18.54      2.01 o 
   6   5   2       70.06       82.18      3.89 o 
   7   5   2       32.89       33.77      5.00 o 
   8   5   2       61.02       66.65      3.79 o 
   9   5   2      249.67      229.58      7.18 o 
  10   5   2      145.64      141.37      5.52 o 
  11   5   2      174.10      159.17      6.01 o 
  12   5   2       76.54       77.80      5.21 o 
  13   5   2        0.10       -3.14      3.14 o 
  14   5   2       14.53        3.65      3.02 o 
  15   5   2       12.58        9.83      3.47 o 
  16   5   2       35.58       23.19      7.86 o 
   0   6   2      538.96      547.42     18.23 o 
   1   6   2      398.52      343.25      8.79 o 
   2   6   2      148.56      147.34      4.83 o 
   3   6   2        5.50       -0.55      1.67 o 
   4   6   2      526.61      481.27     23.53 o 
   5   6   2      241.86      226.76     15.83 o 
   6   6   2      327.17      293.78     12.60 o 
   7   6   2       84.40       87.75      8.96 o 
   8   6   2      532.69      512.53     19.82 o 
   9   6   2      420.95      407.40     22.55 o 
  10   6   2        2.71        5.58      3.50 o 
  11   6   2      129.74      142.77     12.38 o 
  12   6   2      279.06      269.79     20.33 o 
  13   6   2      178.95      166.34     11.33 o 
  14   6   2       12.99        9.14      3.89 o 
  15   6   2       70.53       51.90      6.06 o 
   1   7   2      163.33      169.61      5.46 o 
   2   7   2       25.54       27.88      2.35 o 
   3   7   2      953.14      908.36     28.47 o 
   4   7   2        4.80        4.86      2.76 o 
   5   7   2        0.09       -1.97      2.56 o 
   6   7   2      121.26      130.65     10.73 o 
   7   7   2        8.33        8.32      3.05 o 
   8   7   2       18.79       13.95      5.02 o 
   9   7   2       12.97       11.01      3.67 o 
  10   7   2      201.38      193.21     13.04 o 
  11   7   2      509.43      521.50     41.60 o 
  12   7   2       10.11       11.50      3.95 o 
  13   7   2        0.15        6.23      3.97 o 
   0   8   2      674.78      756.95     31.00 o 
   1   8   2        6.87        6.94      2.50 o 
   2   8   2      120.07      130.59      5.73 o 
   3   8   2      299.40      291.32     15.03 o 
   4   8   2        6.41       10.07      3.98 o 
   5   8   2       57.08       60.93      4.56 o 
   6   8   2      191.51      219.38      8.44 o 
   7   8   2        0.41       -0.56      3.29 o 
   8   8   2       16.20       39.37     12.82 o 
   9   8   2        0.24        0.83      6.58 o 
  10   8   2        3.08        9.16      6.26 o 
  11   8   2       18.68       35.60      7.09 o 
   1   9   2       24.57       51.74     12.18 o 
   2   9   2        0.01       -0.23      3.25 o 
   3   9   2       61.61      141.96     82.49 o 
   4   9   2        6.51        4.91      3.68 o 
   5   9   2       21.83       28.63      4.44 o 
   6   9   2        8.89        9.19      4.47 o 
   7   9   2       69.36       81.33      7.78 o 
   8   9   2       70.26       86.27      9.18 o 
   0  10   2      130.62      126.40     13.90 o 
   1  10   2       30.05       30.83      5.81 o 
   2  10   2       59.55       53.92      7.23 o 
   3  10   2       18.04       17.88      6.53 o 
   1   1   3    11255.45    11428.99    265.92 o 
   2   1   3     3571.31     3569.66     70.61 o 
   3   1   3    12804.05    13214.68    215.66 o 
   4   1   3     1590.97     1710.20     31.94 o 
   5   1   3      830.59      946.47     24.97 o 
   6   1   3     2915.62     3436.76     83.56 o 
   7   1   3     2002.35     2621.13     50.30 o 
   8   1   3        0.44        0.06      1.37 o 
   9   1   3      754.44      834.29     26.02 o 
  10   1   3       83.36       85.91      5.66 o 
  11   1   3     1435.10     1731.55     37.61 o 
  12   1   3      396.79      383.11     11.21 o 
  13   1   3      481.73      532.41     17.09 o 
  14   1   3        5.91        5.19      2.95 o 
  15   1   3      895.12      935.42     24.18 o 
  16   1   3       17.14       24.28      3.69 o 
  17   1   3       91.44      104.14      6.38 o 
  18   1   3       88.26      105.24      6.56 o 
   0   2   3    59805.20    53865.49   1360.12 o 
   1   2   3     2856.85     2792.62     59.41 o 
   2   2   3        8.27        0.70      0.71 o 
   3   2   3       12.40       17.67      1.30 o 
   4   2   3       65.46       57.26      3.01 o 
   5   2   3        3.20        6.22      1.15 o 
   6   2   3       13.12       29.02      1.82 o 
   7   2   3      103.58      124.21      4.49 o 
   8   2   3     1396.94     1517.76     53.56 o 
   9   2   3      191.41      236.86     10.53 o 
  10   2   3      287.40      313.83     10.53 o 
  11   2   3      260.96      310.60      8.03 o 
  12   2   3     1610.24     1658.88     34.05 o 
  13   2   3       48.20       61.18      4.30 o 
  14   2   3      228.62      255.87     13.41 o 
  15   2   3       53.43       56.44      8.11 o 
  16   2   3        7.56        7.77      4.21 o 
  17   2   3       12.39       15.40      3.72 o 
  18   2   3       46.75       44.98      7.59 o 
   1   3   3      897.42      929.00     18.63 o 
   2   3   3      477.88      584.06     13.12 o 
   3   3   3       50.35       53.81      2.24 o 
   4   3   3      706.66      788.61     17.67 o 
   5   3   3       49.22       43.40      2.74 o 
   6   3   3      245.75      256.35      6.80 o 
   7   3   3      148.50      152.91      5.67 o 
   8   3   3     1144.19     1251.75     30.76 o 
   9   3   3      230.95      250.82      7.18 o 
  10   3   3        8.90        6.68      2.20 o 
  11   3   3       53.08       57.57      3.31 o 
  12   3   3       22.75       14.63      2.55 o 
  13   3   3        4.62        3.20      2.33 o 
  14   3   3       16.14       21.25      3.61 o 
  15   3   3        8.55        6.48      2.98 o 
  16   3   3        6.77       16.14      3.44 o 
  17   3   3        1.37        7.62      3.33 o 
  18   3   3       34.52       26.10     12.09 o 
   0   4   3      382.03      435.80     14.32 o 
   1   4   3     2199.58     2177.77     42.92 o 
   2   4   3        9.79       13.55      1.75 o 
   3   4   3      381.78      409.74      9.26 o 
   4   4   3      748.37      717.15     15.10 o 
   5   4   3      615.78      609.92     15.82 o 
   6   4   3      486.26      453.14     11.11 o 
   7   4   3       68.31       78.18      3.84 o 
   8   4   3        6.36        1.80      1.91 o 
   9   4   3       19.10       20.29      2.57 o 
  10   4   3      129.76      131.49      5.09 o 
  11   4   3       23.31       19.01      3.25 o 
  12   4   3      192.13      174.89      5.74 o 
  13   4   3      197.44      191.87      6.24 o 
  14   4   3      253.60      228.90      7.08 o 
  15   4   3        0.07        0.88      4.27 o 
  16   4   3        9.79        9.63      3.75 o 
  17   4   3        0.12        5.79      5.65 o 
   1   5   3      791.08      792.95     24.40 o 
   2   5   3      175.35      183.91      7.94 o 
   3   5   3        9.87        5.61      1.45 o 
   4   5   3      172.90      171.26      7.99 o 
   5   5   3     3624.44     3471.56    136.14 o 
   6   5   3      110.31      123.57      5.13 o 
   7   5   3      939.60      856.38     20.90 o 
   8   5   3      338.62      332.54     10.36 o 
   9   5   3      331.53      312.17      8.86 o 
  10   5   3        0.10        1.48      2.71 o 
  11   5   3       60.29       58.67      5.10 o 
  12   5   3      207.74      181.34      7.62 o 
  13   5   3       27.47       26.91      3.59 o 
  14   5   3       31.91       26.06      3.87 o 
  15   5   3       14.18       15.86      3.93 o 
  16   5   3       43.93       28.55      6.02 o 
   0   6   3        5.07        3.71      2.73 o 
   1   6   3      349.47      315.87      7.70 o 
   2   6   3      628.88      567.79     19.80 o 
   3   6   3      104.08      103.14      4.01 o 
   4   6   3     1302.28     1182.59     61.89 o 
   5   6   3        7.41       12.74      3.22 o 
   6   6   3      975.21      938.82     59.27 o 
   7   6   3       37.48       40.96      3.82 o 
   8   6   3      739.74      748.13     37.27 o 
   9   6   3      977.17      967.46     54.62 o 
  10   6   3      496.30      507.45     25.80 o 
  11   6   3       26.37       23.70      3.76 o 
  12   6   3       50.01       47.46      5.17 o 
  13   6   3        8.42       10.02      3.61 o 
  14   6   3        0.03       -2.00      3.50 o 
  15   6   3        6.19        5.57      4.55 o 
   1   7   3        2.44        1.90      1.81 o 
   2   7   3       22.94       19.88      2.64 o 
   3   7   3       29.94       36.39      3.38 o 
   4   7   3      171.47      194.92     11.57 o 
   5   7   3       23.07       29.21      4.36 o 
   6   7   3       20.66       12.82      3.02 o 
   7   7   3        7.27       12.23      3.10 o 
   8   7   3        4.58        5.10      3.09 o 
   9   7   3       15.33        8.47      3.30 o 
  10   7   3        0.20        3.09      3.54 o 
  11   7   3       31.54       29.14      5.41 o 
  12   7   3       45.10       56.63      6.02 o 
  13   7   3       66.31       53.54      5.66 o 
   0   8   3      143.00      168.21     14.30 o 
   1   8   3        0.74       -1.83      2.63 o 
   2   8   3      345.70      351.04     14.51 o 
   3   8   3       15.98       27.43     11.95 o 
   4   8   3      207.36      221.47     16.40 o 
   5   8   3       10.76       13.09      3.19 o 
   6   8   3      329.15      359.23     19.58 o 
   7   8   3        9.90        9.52      3.47 o 
   8   8   3      103.67      120.47      6.70 o 
   9   8   3        6.82        3.12      4.08 o 
  10   8   3      358.48      428.67     29.01 o 
  11   8   3        0.02       -3.83      4.81 o 
   1   9   3       74.30       79.82     10.11 o 
   2   9   3       11.22        6.10      3.47 o 
   3   9   3        6.90       12.10      3.94 o 
   4   9   3        6.12        4.49      3.69 o 
   5   9   3       69.71       67.41      5.77 o 
   6   9   3        4.73        0.07      3.47 o 
   7   9   3      151.25      177.43      9.20 o 
   8   9   3       20.00       34.51      8.48 o 
   0  10   3        4.65       11.02      7.80 o 
   1  10   3       35.37       30.69      5.01 o 
   2  10   3       71.81       91.14     14.18 o 
   0   0   4      655.05      688.36    106.28 o 
   1   0   4    11002.26     9395.69    337.02 o 
   2   0   4    16747.50    15658.13    360.54 o 
   3   0   4     3063.56     3271.22     82.69 o 
   4   0   4      732.84      729.45     17.59 o 
   5   0   4      347.65      354.39     17.02 o 
   6   0   4        9.80       29.75      2.35 o 
   7   0   4     1395.32     1772.68     45.13 o 
   8   0   4      643.93      778.35     29.89 o 
   9   0   4     1827.37     2060.54     85.20 o 
  10   0   4     2137.66     2526.59     77.36 o 
  11   0   4      182.53      269.23     11.31 o 
  12   0   4       75.17       93.06      9.07 o 
  13   0   4       21.06       21.66      4.95 o 
  14   0   4      400.50      401.98     15.63 o 
  15   0   4      887.93      951.75     48.42 o 
  16   0   4      520.18      614.98     42.77 o 
  17   0   4      336.09      369.16     18.10 o 
  18   0   4       80.59       83.19      8.87 o 
   1   1   4      674.16      628.92     12.53 o 
   2   1   4     1423.31     1449.27     48.27 o 
   3   1   4        2.29        0.19      0.78 o 
   4   1   4     7533.23     8229.97    133.64 o 
   5   1   4      403.51      403.25     10.63 o 
   6   1   4     1543.91     1678.73     31.35 o 
   7   1   4     4177.42     4647.41    104.59 o 
   8   1   4      104.78      126.16      3.63 o 
   9   1   4      199.33      278.32      9.70 o 
  10   1   4      164.20      173.70      5.56 o 
  11   1   4      199.97      242.07      7.97 o 
  12   1   4     1600.83     1662.07     48.05 o 
  13   1   4      229.51      251.36      8.36 o 
  14   1   4        0.14        2.70      2.85 o 
  15   1   4       40.85       45.86      4.69 o 
  16   1   4       79.14       78.73      5.16 o 
  17   1   4        5.09        6.10      3.65 o 
  18   1   4        8.88       14.97      4.41 o 
   0   2   4     6111.88     6859.36    265.77 o 
   1   2   4     5711.80     5902.94    113.18 o 
   2   2   4      478.87      411.40      8.46 o 
   3   2   4      377.71      400.14      7.18 o 
   4   2   4     1912.55     2084.23     36.43 o 
   5   2   4      637.90      694.75     15.21 o 
   6   2   4       15.30       11.92      1.59 o 
   7   2   4      432.01      513.54     19.07 o 
   8   2   4      300.83      297.17     11.99 o 
   9   2   4      219.14      229.64      7.82 o 
  10   2   4       35.42       39.60      2.73 o 
  11   2   4      736.74      813.70     23.53 o 
  12   2   4       58.75       62.23      3.76 o 
  13   2   4        0.44       -1.94      2.61 o 
  14   2   4       40.45       45.22      4.11 o 
  15   2   4      262.41      276.03     14.66 o 
  16   2   4       18.06       12.12      3.33 o 
  17   2   4       36.62       39.40      5.04 o 
  18   2   4       35.21       59.25     13.59 o 
   1   3   4     2623.62     2282.99     41.78 o 
   2   3   4      335.55      334.36      6.81 o 
   3   3   4       37.42       35.31      1.54 o 
   4   3   4      373.57      410.27      9.09 o 
   5   3   4     2091.26     2098.83     41.93 o 
   6   3   4     1858.64     1997.39     39.28 o 
   7   3   4       12.97        3.39      2.32 o 
   8   3   4       26.61       13.76      2.00 o 
   9   3   4      737.41      703.98     21.25 o 
  10   3   4      509.15      498.62     18.25 o 
  11   3   4      420.85      427.05     16.10 o 
  12   3   4      116.38      103.32      4.31 o 
  13   3   4       70.34       68.37      3.79 o 
  14   3   4        7.49        5.28      2.85 o 
  15   3   4      229.14      236.28     10.54 o 
  16   3   4      331.18      279.98     11.00 o 
  17   3   4        2.60       -0.49      3.75 o 
  18   3   4        0.17       -3.79     10.23 o 
   0   4   4     1715.02     1370.08     41.44 o 
   1   4   4     6115.05     5951.39    129.19 o 
   2   4   4       94.23       81.71      3.17 o 
   3   4   4        4.34        4.49      1.36 o 
   4   4   4     2484.06     2276.89     42.87 o 
   5   4   4      137.51      157.74      4.38 o 
   6   4   4     1749.96     1744.95     35.37 o 
   7   4   4       31.60       52.55      2.90 o 
   8   4   4      405.03      375.98      9.13 o 
   9   4   4      147.84      143.61      4.91 o 
  10   4   4     1504.14     1430.17     32.16 o 
  11   4   4        1.23       -1.09      2.07 o 
  12   4   4        0.24        2.04      2.67 o 
  13   4   4       29.05       29.59      3.54 o 
  14   4   4      437.77      444.88     12.26 o 
  15   4   4       85.40       67.14      5.83 o 
  16   4   4       24.20       17.68      4.38 o 
  17   4   4        1.34       -1.75     10.34 o 
   1   5   4       21.47       16.00      1.81 o 
   2   5   4      861.61      833.11     26.15 o 
   3   5   4       49.21       63.96      2.71 o 
   4   5   4      368.68      383.63     17.85 o 
   5   5   4      115.64      122.71      6.69 o 
   6   5   4      605.10      603.69     24.34 o 
   7   5   4        4.65       -0.09      2.28 o 
   8   5   4       78.98       75.78      4.34 o 
   9   5   4        4.28       -0.75      2.63 o 
  10   5   4       51.26       60.24      4.15 o 
  11   5   4       13.85       11.69      3.83 o 
  12   5   4       76.27       76.05      9.90 o 
  13   5   4        0.91       -3.20      3.20 o 
  14   5   4      168.79      136.97      7.03 o 
  15   5   4       21.58       19.88      3.72 o 
  16   5   4        3.13       11.68      7.80 o 
   0   6   4      808.49      757.18     24.39 o 
   1   6   4      215.79      191.40      5.73 o 
   2   6   4       32.83       39.10      2.82 o 
   3   6   4       12.80       18.48      2.58 o 
   4   6   4      968.69      951.58     50.28 o 
   5   6   4      167.46      174.53      9.37 o 
   6   6   4       66.81       68.59      4.63 o 
   7   6   4      180.96      183.00      9.13 o 
   8   6   4      354.50      340.00     20.71 o 
   9   6   4      437.28      468.75     28.07 o 
  10   6   4       64.71       69.75      5.21 o 
  11   6   4       70.62       65.02      4.69 o 
  12   6   4      180.56      185.87      9.45 o 
  13   6   4       11.34        8.42      3.66 o 
  14   6   4        0.01       -3.37      3.54 o 
  15   6   4       15.61       16.06      5.99 o 
   1   7   4      172.48      162.32      6.73 o 
   2   7   4       38.48       44.27      4.78 o 
   3   7   4      159.98      153.56      5.86 o 
   4   7   4       36.06       41.12      3.68 o 
   5   7   4       93.40      111.24      7.79 o 
   6   7   4        0.00       -1.35      2.62 o 
   7   7   4       51.92       58.16      7.32 o 
   8   7   4      106.76      131.52      9.46 o 
   9   7   4      219.98      244.88     17.84 o 
  10   7   4      339.33      389.80     22.09 o 
  11   7   4       11.76       15.52      4.15 o 
  12   7   4       63.67       75.51      6.10 o 
  13   7   4       69.72       59.43      6.31 o 
   0   8   4      192.89      227.52     12.32 o 
   1   8   4        0.00       -2.53      2.53 o 
   2   8   4      483.22      494.54     16.25 o 
   3   8   4      254.68      223.34     16.19 o 
   4   8   4        1.47        9.42      5.25 o 
   5   8   4       51.12       40.82      4.74 o 
   6   8   4      137.63      169.64     16.42 o 
   7   8   4       50.72       66.59      9.17 o 
   8   8   4       20.35       37.99      5.68 o 
   9   8   4       23.88       29.29      8.85 o 
  10   8   4       21.64       28.57      5.29 o 
  11   8   4        3.08       -1.08      4.63 o 
   1   9   4        6.79       10.91      4.49 o 
   2   9   4        8.62        4.26      3.37 o 
   3   9   4       63.65       64.47      9.23 o 
   4   9   4        0.12        0.25      3.41 o 
   5   9   4       47.26       47.42      5.18 o 
   6   9   4       44.52       61.44      6.94 o 
   7   9   4        0.06        2.78      5.70 o 
   8   9   4        5.42        3.08      5.59 o 
   0  10   4      119.47      151.26     16.78 o 
   1  10   4        3.57       12.75      7.46 o 
   2  10   4       49.60       60.88      7.76 o 
   1   1   5      154.94      156.63      3.73 o 
   2   1   5       89.25       79.20      2.44 o 
   3   1   5       48.78       76.82      2.05 o 
   4   1   5     4613.88     4734.02    115.10 o 
   5   1   5       82.12      144.40      3.20 o 
   6   1   5     1070.76     1300.78     21.84 o 
   7   1   5       35.25       43.30      1.85 o 
   8   1   5      293.63      295.31      7.44 o 
   9   1   5      882.48      866.25     26.03 o 
  10   1   5     1865.80     1926.92     48.88 o 
  11   1   5      127.33      124.91      4.85 o 
  12   1   5     1061.41     1131.16     39.23 o 
  13   1   5       15.99       13.44      3.29 o 
  14   1   5       14.88       15.01      3.27 o 
  15   1   5       46.14       58.59      6.53 o 
  16   1   5       68.79       64.08      4.80 o 
  17   1   5       24.42       21.15      4.73 o 
  18   1   5       44.12       89.21     17.23 o 
   0   2   5        4.64        0.20      2.00 o 
   1   2   5       91.17       98.05      2.85 o 
   2   2   5     1034.91      951.42     17.82 o 
   3   2   5     1146.01     1186.84     21.05 o 
   4   2   5     5033.40     5104.01     83.32 o 
   5   2   5     1396.90     1602.02     26.71 o 
   6   2   5     4750.02     4767.25     90.48 o 
   7   2   5      173.44      215.64      9.91 o 
   8   2   5     2311.46     2189.16     57.84 o 
   9   2   5      512.66      540.78     18.83 o 
  10   2   5      255.86      285.76      9.36 o 
  11   2   5        0.45       -2.16      2.16 o 
  12   2   5      681.41      752.53     29.10 o 
  13   2   5      724.89      715.93     29.29 o 
  14   2   5      265.84      290.96     11.90 o 
  15   2   5       76.76       77.75      6.49 o 
  16   2   5      411.19      376.24     22.87 o 
  17   2   5        2.96        0.89      3.62 o 
  18   2   5      149.96      144.02     18.31 o 
   1   3   5        4.03        6.11      1.17 o 
   2   3   5     2992.21     3139.91     60.87 o 
   3   3   5      294.19      255.38      5.22 o 
   4   3   5     2782.83     3085.22     57.13 o 
   5   3   5       75.32       68.15      2.33 o 
   6   3   5      298.94      346.51      7.52 o 
   7   3   5     1225.81     1236.72     28.30 o 
   8   3   5      113.59      140.97      6.06 o 
   9   3   5       49.63       66.74      4.02 o 
  10   3   5      138.79      128.79      4.55 o 
  11   3   5      145.84      157.37      6.04 o 
  12   3   5      630.27      649.89     16.14 o 
  13   3   5        0.04       -0.39      2.60 o 
  14   3   5      153.24      140.00      7.32 o 
  15   3   5      137.97      137.88      7.40 o 
  16   3   5       58.34       53.96      5.32 o 
  17   3   5       55.79       58.59      7.22 o 
   0   4   5      602.82      562.54     20.27 o 
   1   4   5     6801.36     6576.10    136.15 o 
   2   4   5     2425.13     2205.40     50.10 o 
   3   4   5      890.37      930.48     20.74 o 
   4   4   5      374.40      376.50     11.42 o 
   5   4   5      300.70      281.88      6.52 o 
   6   4   5      149.22      139.95      4.17 o 
   7   4   5       87.24       93.05      3.69 o 
   8   4   5      986.83      919.74     21.45 o 
   9   4   5     1798.48     1729.26     42.56 o 
  10   4   5       58.37       57.66      3.87 o 
  11   4   5      447.03      393.20     14.06 o 
  12   4   5      406.48      370.91     11.57 o 
  13   4   5       32.19       23.12      3.46 o 
  14   4   5        7.43        0.37      3.02 o 
  15   4   5       22.33       22.76      4.64 o 
  16   4   5       11.16        3.90      3.88 o 
  17   4   5        2.30        3.39     11.41 o 
   1   5   5     1041.41     1001.42     22.00 o 
   2   5   5      576.58      534.89     17.84 o 
   3   5   5     1342.03     1320.16     37.14 o 
   4   5   5       60.75       63.17      3.10 o 
   5   5   5      198.38      240.74      6.58 o 
   6   5   5      157.60      146.44      5.33 o 
   7   5   5      726.61      733.29     31.35 o 
   8   5   5       15.08       11.90      2.72 o 
   9   5   5       42.31       42.07      3.92 o 
  10   5   5      751.99      673.88     22.03 o 
  11   5   5      425.28      410.66     11.51 o 
  12   5   5       59.94       49.73      4.19 o 
  13   5   5      170.02      179.82      7.03 o 
  14   5   5       12.46        8.37      3.26 o 
  15   5   5        9.17        4.37      3.51 o 
  16   5   5        8.39      -10.51     10.51 o 
   0   6   5       80.87       83.03      6.75 o 
   1   6   5      648.19      624.50     21.94 o 
   2   6   5     1321.26     1284.14     50.16 o 
   3   6   5       65.20       65.12      3.59 o 
   4   6   5      190.36      186.49      9.29 o 
   5   6   5       48.87       57.56      4.01 o 
   6   6   5      201.17      211.67     11.50 o 
   7   6   5      423.10      428.84     22.00 o 
   8   6   5        1.97        2.45      3.27 o 
   9   6   5        1.65        2.64      2.95 o 
  10   6   5        4.56        1.31      3.02 o 
  11   6   5       98.32      104.99      8.11 o 
  12   6   5      160.70      170.21      9.10 o 
  13   6   5       51.87       47.66      4.45 o 
  14   6   5      203.49      177.29      9.97 o 
  15   6   5        1.51        0.44      5.64 o 
   1   7   5      186.10      176.52      7.11 o 
   2   7   5        6.88        4.19      2.52 o 
   3   7   5       41.07       37.39      3.47 o 
   4   7   5       64.64       61.61      7.64 o 
   5   7   5        1.14       -1.07      3.12 o 
   6   7   5      221.65      245.76     16.33 o 
   7   7   5       68.97       83.40      9.42 o 
   8   7   5      375.09      397.47     20.22 o 
   9   7   5       48.71       69.07      7.53 o 
  10   7   5      136.77      150.00      9.49 o 
  11   7   5        8.06       14.33      4.39 o 
  12   7   5       11.64        7.70      4.23 o 
  13   7   5       18.50       18.88      6.74 o 
   0   8   5        0.91        6.56      4.02 o 
   1   8   5       52.29       53.74      3.93 o 
   2   8   5      240.90      230.64     14.95 o 
   3   8   5       13.02        8.73      3.83 o 
   4   8   5      185.91      194.29      9.86 o 
   5   8   5       19.85        8.29      4.00 o 
   6   8   5       98.66      122.11      7.47 o 
   7   8   5       57.48       72.03      6.10 o 
   8   8   5        1.72        3.04      3.86 o 
   9   8   5       77.51       92.75      7.33 o 
  10   8   5       21.62       25.21      6.39 o 
  11   8   5        5.37       14.28      8.63 o 
   1   9   5      299.98      306.75     13.14 o 
   2   9   5       25.39       34.28      4.37 o 
   3   9   5        8.18        8.56      3.54 o 
   4   9   5        3.45        4.46      3.70 o 
   5   9   5       51.02       53.13      7.99 o 
   6   9   5       24.52       26.99      4.75 o 
   7   9   5       15.70       23.52      5.93 o 
   8   9   5       23.24       17.15     13.98 o 
   0   0   6    16209.22    14104.95    719.55 o 
   1   0   6     2867.74     2526.15     78.71 o 
   2   0   6    30037.38    27071.21    848.68 o 
   3   0   6     1638.78     1505.89     35.44 o 
   4   0   6      795.30      732.40     21.23 o 
   5   0   6        5.94        5.65      1.52 o 
   6   0   6      233.78      261.66      7.34 o 
   7   0   6       22.40       17.60      2.19 o 
   8   0   6     1655.15     1861.28     64.42 o 
   9   0   6      928.33      990.87     34.83 o 
  10   0   6      931.99     1022.62     28.33 o 
  11   0   6     2669.15     2762.66    116.04 o 
  12   0   6     7499.96     8422.21    253.09 o 
  13   0   6       13.65        7.09      6.09 o 
  14   0   6      146.74      180.95      9.38 o 
  15   0   6      225.32      205.89     18.53 o 
  16   0   6      614.79      657.03     28.15 o 
  17   0   6      162.22      157.22     11.00 o 
  18   0   6      192.67      234.65     19.55 o 
   1   1   6        2.38        4.46      1.45 o 
   2   1   6      448.85      420.70      8.83 o 
   3   1   6        0.88        1.66      1.11 o 
   4   1   6       38.40       42.55      2.08 o 
   5   1   6     3803.09     3953.11     64.73 o 
   6   1   6      203.70      226.05      4.62 o 
   7   1   6        1.26        3.04      1.26 o 
   8   1   6     1417.00     1469.88     34.96 o 
   9   1   6        0.19        1.80      1.62 o 
  10   1   6       15.44       10.43      2.01 o 
  11   1   6       62.16       80.55      3.87 o 
  12   1   6      192.11      185.61      7.29 o 
  13   1   6      976.96     1017.78     38.34 o 
  14   1   6       10.23       10.14      3.25 o 
  15   1   6       35.30       46.44      4.21 o 
  16   1   6       46.91       50.14      4.65 o 
  17   1   6      168.29      180.38      7.77 o 
  18   1   6        3.49       11.81      8.81 o 
   0   2   6    10664.90    10674.49    312.88 o 
   1   2   6       62.35       45.08      2.21 o 
   2   2   6     4895.25     5389.37    103.55 o 
   3   2   6     2211.31     2182.87     40.22 o 
   4   2   6      259.29      291.38      6.33 o 
   5   2   6     1322.38     1421.85     24.93 o 
   6   2   6     3573.91     3637.45     65.38 o 
   7   2   6        8.04        7.42      1.49 o 
   8   2   6       35.31       35.53      3.00 o 
   9   2   6       78.46       93.14      3.92 o 
  10   2   6      158.66      142.99      5.07 o 
  11   2   6       91.53       74.05      3.93 o 
  12   2   6       65.18       69.97      5.67 o 
  13   2   6       24.26       32.86      3.71 o 
  14   2   6      279.85      283.14      9.38 o 
  15   2   6        1.22       -2.91      3.56 o 
  16   2   6        0.00       -1.33      3.38 o 
  17   2   6       33.73       22.01      4.42 o 
  18   2   6        4.05        9.66     10.85 o 
   1   3   6      275.56      311.90      7.05 o 
   2   3   6       74.63       53.15      2.63 o 
   3   3   6      559.55      557.20     11.10 o 
   4   3   6     2095.63     2252.08     39.56 o 
   5   3   6      744.04      783.52     13.65 o 
   6   3   6      368.98      432.30     12.46 o 
   7   3   6      342.26      379.05      8.88 o 
   8   3   6      540.17      509.72     11.50 o 
   9   3   6      386.87      375.86     10.59 o 
  10   3   6       13.43       23.70      2.97 o 
  11   3   6       53.92       56.86      4.04 o 
  12   3   6      310.28      255.84      8.60 o 
  13   3   6       39.57       40.79      4.85 o 
  14   3   6       81.57       82.45      5.97 o 
  15   3   6      146.67      124.58     16.01 o 
  16   3   6        7.65       11.29      3.91 o 
  17   3   6       97.75       77.65      8.88 o 
   0   4   6     7310.31     6962.11    203.90 o 
   1   4   6        3.11        0.05      1.40 o 
   2   4   6      243.23      271.68      7.02 o 
   3   4   6     1395.88     1422.29     30.66 o 
   4   4   6     1220.11     1065.37     22.18 o 
   5   4   6        1.95        3.32      1.84 o 
   6   4   6     2194.54     2039.39     44.78 o 
   7   4   6       59.79       72.03      3.82 o 
   8   4   6     1598.80     1511.55     33.94 o 
   9   4   6     1074.77      941.16     22.06 o 
  10   4   6       93.64       95.65      4.75 o 
  11   4   6       19.49       22.64      3.15 o 
  12   4   6       23.61       18.43      3.17 o 
  13   4   6       59.93       52.49      4.36 o 
  14   4   6       85.68       87.58      5.38 o 
  15   4   6        0.91       -2.87      3.59 o 
  16   4   6        0.04       -1.01      3.78 o 
   1   5   6      151.93      141.46      5.52 o 
   2   5   6      175.30      179.63      5.94 o 
   3   5   6      712.56      684.77     21.85 o 
   4   5   6       35.25       41.13      3.02 o 
   5   5   6     1428.53     1352.88     49.74 o 
   6   5   6       68.77       81.44      4.13 o 
   7   5   6        0.59       -2.23      2.23 o 
   8   5   6       77.71       70.09      4.34 o 
   9   5   6      463.20      484.47     14.16 o 
  10   5   6      187.66      193.85      6.99 o 
  11   5   6       90.39       91.57      5.16 o 
  12   5   6       29.37       23.63      3.53 o 
  13   5   6        2.13       -1.79      3.00 o 
  14   5   6       12.83        7.52      3.41 o 
  15   5   6       56.37       55.29      9.56 o 
  16   5   6        6.46        1.41     11.02 o 
   0   6   6      370.74      361.15     16.52 o 
   1   6   6      751.78      737.72     26.64 o 
   2   6   6      953.72      878.74     39.24 o 
   3   6   6      122.33      116.74      5.88 o 
   4   6   6      286.68      270.50     13.29 o 
   5   6   6        2.99        9.08      2.64 o 
   6   6   6      678.58      681.09     23.64 o 
   7   6   6       31.36       30.20      3.62 o 
   8   6   6      352.93      331.75     10.85 o 
   9   6   6        5.16       10.43      4.42 o 
  10   6   6      240.14      230.57      8.81 o 
  11   6   6       53.70       55.53      7.19 o 
  12   6   6        6.22       -1.84      3.50 o 
  13   6   6       22.24       27.11      4.49 o 
  14   6   6        5.71       13.11      4.85 o 
   1   7   6       25.62       21.37      3.16 o 
   2   7   6       33.17       27.42      3.46 o 
   3   7   6      293.64      257.10     16.08 o 
   4   7   6       63.78       63.21      6.28 o 
   5   7   6      698.80      663.62     52.12 o 
   6   7   6      107.15      106.70      6.70 o 
   7   7   6     1172.11     1233.73     82.87 o 
   8   7   6       23.52       17.32      4.58 o 
   9   7   6        0.29       -3.35      3.39 o 
  10   7   6        0.59        0.08      3.90 o 
  11   7   6       62.07       70.26      5.91 o 
  12   7   6        0.07       -4.41      4.41 o 
  13   7   6       91.80      108.32      9.51 o 
   0   8   6       26.85       32.88      5.38 o 
   1   8   6       14.88       14.05      2.99 o 
   2   8   6       73.82       89.88      9.29 o 
   3   8   6       11.25       10.59      3.55 o 
   4   8   6      174.05      162.34      8.00 o 
   5   8   6        9.81        9.35      4.27 o 
   6   8   6       15.10       29.26      4.42 o 
   7   8   6        5.40        1.50      4.85 o 
   8   8   6       51.77       47.77      6.87 o 
   9   8   6        8.55        5.47      4.34 o 
  10   8   6       52.22       66.48      8.28 o 
   1   9   6       19.21       13.99      7.20 o 
   2   9   6       21.42       24.23      4.18 o 
   3   9   6       61.70       68.07      8.21 o 
   4   9   6        5.92       11.38      4.05 o 
   5   9   6        0.08        3.48      3.84 o 
   6   9   6        1.74       -4.42      4.42 o 
   7   9   6       39.71       48.84      9.39 o 
   1   1   7     2098.39     1927.84     56.91 o 
   2   1   7     1039.82     1136.36     22.51 o 
   3   1   7     7349.21     7746.76    189.93 o 
   4   1   7     3570.58     3676.38     82.74 o 
   5   1   7      666.77      700.65     14.49 o 
   6   1   7       93.46      114.59      2.99 o 
   7   1   7      304.66      335.40      6.52 o 
   8   1   7      211.45      217.18      4.80 o 
   9   1   7      131.47      137.15      3.93 o 
  10   1   7     1267.69     1328.82     24.10 o 
  11   1   7      436.00      415.35     10.04 o 
  12   1   7     1322.41     1283.33     35.09 o 
  13   1   7     1234.95     1255.60     39.10 o 
  14   1   7       29.37       37.48      3.95 o 
  15   1   7      162.01      167.50      7.12 o 
  16   1   7       44.98       62.37      5.58 o 
  17   1   7       15.74       15.48      4.27 o 
  18   1   7       12.71       28.47     16.70 o 
   0   2   7      404.75      288.49     12.82 o 
   1   2   7     1001.93     1005.54     21.83 o 
   2   2   7     6266.49     6318.44    121.25 o 
   3   2   7       30.12       30.80      1.87 o 
   4   2   7     2667.88     2489.57     45.83 o 
   5   2   7        0.29        1.71      1.28 o 
   6   2   7      926.49      821.31     20.19 o 
   7   2   7        8.60       11.92      1.55 o 
   8   2   7      136.64      118.43      3.72 o 
   9   2   7        0.94        0.99      2.05 o 
  10   2   7     5136.23     4797.24    107.02 o 
  11   2   7      183.68      190.25      6.25 o 
  12   2   7        1.04        0.68      2.71 o 
  13   2   7      259.89      249.76      9.71 o 
  14   2   7      478.99      461.76     15.20 o 
  15   2   7       66.04       49.33      4.96 o 
  16   2   7      173.12      184.56      8.81 o 
  17   2   7       44.19       43.41      5.22 o 
   1   3   7      507.05      530.53     12.32 o 
   2   3   7     3477.75     3686.30     71.43 o 
   3   3   7       62.10       48.77      2.35 o 
   4   3   7        3.96        3.52      1.50 o 
   5   3   7      724.96      772.16     15.21 o 
   6   3   7       50.28       60.76      3.01 o 
   7   3   7     1556.33     1501.02     40.98 o 
   8   3   7      661.54      575.58     15.23 o 
   9   3   7      232.75      209.23      7.22 o 
  10   3   7      128.76      130.86      5.68 o 
  11   3   7      594.20      549.33     15.18 o 
  12   3   7       58.61       49.75      5.66 o 
  13   3   7       11.55        9.55      3.15 o 
  14   3   7       55.17       44.65      4.87 o 
  15   3   7      223.97      221.38      9.52 o 
  16   3   7       16.32       16.55      4.17 o 
  17   3   7        2.52       11.30     11.47 o 
   0   4   7     4182.60     4169.70    123.81 o 
   1   4   7       16.89       28.56      2.05 o 
   2   4   7     1527.73     1507.15     30.09 o 
   3   4   7       82.90       99.30      3.51 o 
   4   4   7     1532.65     1488.26     34.86 o 
   5   4   7      358.20      362.55      8.76 o 
   6   4   7      279.18      236.26      6.46 o 
   7   4   7        2.78        5.29      2.33 o 
   8   4   7      162.96      130.65      5.19 o 
   9   4   7      610.13      595.46     14.87 o 
  10   4   7      490.68      435.15     11.65 o 
  11   4   7      164.76      174.34      7.00 o 
  12   4   7      303.84      283.34      9.68 o 
  13   4   7      234.06      241.06     13.73 o 
  14   4   7        4.89        6.78      3.30 o 
  15   4   7       14.25       17.86      4.54 o 
  16   4   7        1.65        8.78      6.44 o 
   1   5   7       36.87       36.01      3.59 o 
   2   5   7       20.71       19.10      2.84 o 
   3   5   7     1009.00     1030.45     26.00 o 
   4   5   7      148.96      152.46      5.35 o 
   5   5   7      407.68      398.79     14.05 o 
   6   5   7      103.73      106.92      5.22 o 
   7   5   7      667.49      687.50     18.90 o 
   8   5   7      190.99      176.92      7.28 o 
   9   5   7       62.49       53.22      4.40 o 
  10   5   7      543.05      511.71     13.53 o 
  11   5   7      229.06      213.36      7.48 o 
  12   5   7       35.32       38.26      3.87 o 
  13   5   7       23.95       23.87      4.20 o 
  14   5   7      103.54      108.94     11.67 o 
  15   5   7      278.42      277.37     13.81 o 
   0   6   7     2034.76     1924.99     72.27 o 
   1   6   7     1589.66     1499.64     40.35 o 
   2   6   7       58.83       49.34      4.06 o 
   3   6   7       72.42       71.27      4.86 o 
   4   6   7      115.61       97.72      5.13 o 
   5   6   7      202.80      190.96      8.38 o 
   6   6   7      176.94      188.61      8.43 o 
   7   6   7      203.52      198.49      8.96 o 
   8   6   7      650.88      664.70     31.92 o 
   9   6   7        2.88        0.22      3.14 o 
  10   6   7        0.46       -2.68      3.16 o 
  11   6   7       50.87       59.33      5.23 o 
  12   6   7       66.23       75.19      5.78 o 
  13   6   7       25.68       35.54      4.79 o 
  14   6   7       40.63       62.71      7.57 o 
   1   7   7       48.64       50.96      4.22 o 
   2   7   7       32.79       32.75      4.33 o 
   3   7   7      517.82      485.23     23.16 o 
   4   7   7        8.73        1.55      3.07 o 
   5   7   7        1.94        0.01      4.13 o 
   6   7   7      164.76      159.99     16.26 o 
   7   7   7        8.57        4.87      4.47 o 
   8   7   7       49.83       65.80      6.12 o 
   9   7   7        1.11        6.35      4.02 o 
  10   7   7        0.57        2.20      4.01 o 
  11   7   7       30.50       32.93      5.41 o 
  12   7   7        2.57        9.50      7.03 o 
   0   8   7     1015.66      933.34     37.76 o 
   1   8   7        5.34        2.36      2.97 o 
   2   8   7      139.24      120.06      7.20 o 
   3   8   7       73.59       72.92      6.48 o 
   4   8   7      369.70      395.85     29.08 o 
   5   8   7       11.08        8.70      3.89 o 
   6   8   7       14.50       21.60      4.49 o 
   7   8   7        4.06       -1.41      4.84 o 
   8   8   7      141.52      167.50     11.22 o 
   9   8   7       14.25       17.19      5.80 o 
  10   8   7       25.94       23.45      8.75 o 
   1   9   7       32.96       48.52      4.80 o 
   2   9   7       43.79       52.82      5.30 o 
   3   9   7      144.56      148.02      8.17 o 
   4   9   7        3.75        1.73      4.56 o 
   5   9   7      191.78      192.79     17.47 o 
   6   9   7       44.01       46.43      8.01 o 
   7   9   7        5.52        5.94      7.91 o 
   0   0   8      266.70      327.59     57.32 o 
   1   0   8     1349.79     1134.60     29.92 o 
   2   0   8      636.58      726.03     19.45 o 
   3   0   8    11103.64    10816.67    304.59 o 
   4   0   8     1520.21     1342.50     31.91 o 
   5   0   8      823.63      898.27     22.30 o 
   6   0   8     2440.15     2343.49     76.91 o 
   7   0   8     1128.49     1186.27     29.09 o 
   8   0   8     2326.39     2111.11     49.94 o 
   9   0   8     1059.47     1026.59     35.45 o 
  10   0   8       40.12       38.13      3.74 o 
  11   0   8      591.64      635.33     27.13 o 
  12   0   8      220.01      226.23     15.02 o 
  13   0   8      183.30      189.93      9.53 o 
  14   0   8      169.52      211.26     10.41 o 
  15   0   8      567.01      619.97     22.51 o 
  16   0   8      419.86      432.91     17.31 o 
  17   0   8       31.26       26.50      8.48 o 
   1   1   8      472.07      542.44     15.13 o 
   2   1   8      809.84      813.72     16.46 o 
   3   1   8      269.40      308.81      7.29 o 
   4   1   8      505.71      632.52     13.47 o 
   5   1   8        7.14        8.34      1.29 o 
   6   1   8     1207.92     1196.73     20.36 o 
   7   1   8      357.39      380.51      8.04 o 
   8   1   8     1474.10     1561.32     36.97 o 
   9   1   8      516.39      517.22     11.00 o 
  10   1   8       39.90       42.32      2.59 o 
  11   1   8       22.83       24.36      2.94 o 
  12   1   8       12.62       22.56      4.80 o 
  13   1   8      127.31      119.30      5.37 o 
  14   1   8       21.61       16.28      3.90 o 
  15   1   8        7.42        8.49      5.19 o 
  16   1   8        8.28       10.35      3.93 o 
  17   1   8      129.51      129.89     14.82 o 
  18   1   8       50.32       66.16     12.60 o 
   0   2   8    12380.41    12792.69    374.36 o 
   1   2   8       17.67       21.01      2.70 o 
   2   2   8        3.23        3.79      1.31 o 
   3   2   8      647.82      646.94     13.51 o 
   4   2   8      110.67      124.57      3.62 o 
   5   2   8       83.00       98.04      3.22 o 
   6   2   8       51.70       62.06      2.41 o 
   7   2   8        1.98        0.73      1.42 o 
   8   2   8      790.58      716.44     15.99 o 
   9   2   8      320.53      333.78      9.91 o 
  10   2   8       29.47       23.63      3.08 o 
  11   2   8      281.72      230.66      7.90 o 
  12   2   8        2.07        1.78      2.76 o 
  13   2   8      204.34      188.99      8.21 o 
  14   2   8       63.72       54.04      5.11 o 
  15   2   8        1.90        1.93      3.58 o 
  16   2   8      118.67       97.49      7.26 o 
  17   2   8       19.01        9.78      5.08 o 
   1   3   8      971.87      918.35     20.41 o 
   2   3   8      483.69      483.83     10.51 o 
   3   3   8     2791.37     2895.96     59.79 o 
   4   3   8       12.38       14.01      1.77 o 
   5   3   8      157.91      130.04      3.92 o 
   6   3   8      113.52      122.53      4.23 o 
   7   3   8       80.34       90.33      4.15 o 
   8   3   8       19.04       20.05      2.59 o 
   9   3   8      743.07      662.30     17.48 o 
  10   3   8       47.37       51.80      3.96 o 
  11   3   8     1238.02     1104.38     31.28 o 
  12   3   8       15.79        4.98      2.91 o 
  13   3   8       24.38       14.03      3.25 o 
  14   3   8       60.96       49.76      5.06 o 
  15   3   8        0.21       -2.03      5.19 o 
  16   3   8        1.16       -1.87      3.83 o 
  17   3   8       10.96        4.46     11.19 o 
   0   4   8     1964.67     1928.48     58.65 o 
   1   4   8      145.39      127.00      4.46 o 
   2   4   8     1553.52     1414.64     28.41 o 
   3   4   8      190.03      157.79      4.36 o 
   4   4   8     1581.49     1566.01     33.97 o 
   5   4   8        9.37        9.43      2.33 o 
   6   4   8     2172.06     1947.84     47.05 o 
   7   4   8        9.54       11.99      2.76 o 
   8   4   8      264.51      279.75      9.01 o 
   9   4   8        4.37       -2.52      2.52 o 
  10   4   8       19.78       17.72      3.24 o 
  11   4   8      240.89      226.98      9.95 o 
  12   4   8      453.35      428.52     15.50 o 
  13   4   8        4.81        3.41      3.28 o 
  14   4   8      315.62      282.63     11.27 o 
  15   4   8        0.86        0.17      3.85 o 
  16   4   8       93.13      117.68     11.59 o 
   1   5   8      313.69      282.82     10.78 o 
   2   5   8      100.04      112.81      5.37 o 
   3   5   8      168.24      149.08      6.50 o 
   4   5   8       55.33       54.93      6.36 o 
   5   5   8        4.08        4.56      3.36 o 
   6   5   8      229.84      224.03      7.91 o 
   7   5   8       27.53       24.26      3.44 o 
   8   5   8     1203.58     1209.09     30.56 o 
   9   5   8      131.63      138.09      6.42 o 
  10   5   8       33.68       17.42      4.75 o 
  11   5   8       24.15       20.57      3.93 o 
  12   5   8        3.00        1.29      3.37 o 
  13   5   8        0.51        3.78      3.52 o 
  14   5   8       40.49       37.68      4.67 o 
  15   5   8       43.26       49.23     11.75 o 
   0   6   8       67.39       63.82      7.23 o 
   1   6   8     1249.30     1172.81     32.27 o 
   2   6   8      793.61      701.24     25.16 o 
   3   6   8      562.71      488.94     26.75 o 
   4   6   8      271.82      271.48     16.77 o 
   5   6   8      142.12      141.12     11.46 o 
   6   6   8       41.09       35.22      4.57 o 
   7   6   8       72.88       73.89      5.72 o 
   8   6   8       22.46       25.13      4.47 o 
   9   6   8      108.26      108.93      7.03 o 
  10   6   8      202.49      196.41      9.59 o 
  11   6   8       13.00        9.78      4.15 o 
  12   6   8       16.07       16.99      4.59 o 
  13   6   8       25.01       39.16      6.44 o 
  14   6   8       60.00       44.24      9.04 o 
   1   7   8     1037.96      944.47     26.83 o 
   2   7   8      131.74      130.98      7.91 o 
   3   7   8       24.76       30.55      3.80 o 
   4   7   8       58.84       54.93      5.50 o 
   5   7   8        2.50        4.54      3.41 o 
   6   7   8      137.03      157.14      9.28 o 
   7   7   8      114.35      123.52      7.50 o 
   8   7   8       33.82       32.12      5.05 o 
   9   7   8        5.01        2.69      4.27 o 
  10   7   8       22.61       23.20      5.15 o 
  11   7   8       17.06       19.85      5.99 o 
  12   7   8        0.02        6.97      7.48 o 
   0   8   8        0.18        8.18      5.59 o 
   1   8   8       30.79       29.44      4.14 o 
   2   8   8      136.90      129.47      9.33 o 
   3   8   8       19.95       20.05      4.13 o 
   4   8   8      283.15      263.60     17.87 o 
   5   8   8        0.22       -3.55      3.55 o 
   6   8   8        4.31        7.88      4.25 o 
   7   8   8        7.67        8.86      4.40 o 
   8   8   8        0.60       -2.97      4.14 o 
   9   8   8        3.73       17.85      7.96 o 
  10   8   8       86.68      107.47     17.35 o 
   1   9   8        2.69        1.67      3.40 o 
   2   9   8       17.11       20.97      5.48 o 
   3   9   8        0.00        0.41      3.81 o 
   4   9   8        3.86        1.77      4.69 o 
   5   9   8        0.79        7.97     12.35 o 
   6   9   8       13.40       16.34      7.49 o 
   1   1   9      818.19      625.97     13.44 o 
   2   1   9     1854.82     1670.99     32.92 o 
   3   1   9     8218.59     8005.12    145.33 o 
   4   1   9     1437.39     1590.35     27.03 o 
   5   1   9      600.73      652.51     11.57 o 
   6   1   9      185.91      164.42      3.96 o 
   7   1   9      755.15      711.66     12.69 o 
   8   1   9     1468.79     1338.94     33.28 o 
   9   1   9        8.38       12.36      2.03 o 
  10   1   9      252.55      214.85      8.56 o 
  11   1   9     3248.25     3199.67     72.17 o 
  12   1   9      208.70      176.84      7.08 o 
  13   1   9       23.43       31.42      4.97 o 
  14   1   9       78.00       91.82      6.04 o 
  15   1   9      190.22      200.62      9.12 o 
  16   1   9       37.57       45.96      5.69 o 
  17   1   9      122.87      116.81     21.33 o 
   0   2   9     3458.94     3431.45    101.92 o 
   1   2   9       68.91       96.86      3.95 o 
   2   2   9      746.78      575.47     12.18 o 
   3   2   9        1.91       -0.47      1.46 o 
   4   2   9       49.49       54.64      2.50 o 
   5   2   9      137.85      139.00      4.06 o 
   6   2   9       44.41       41.77      2.39 o 
   7   2   9      111.90      108.78      3.63 o 
   8   2   9     1281.58     1174.73     26.33 o 
   9   2   9      400.12      381.04      9.19 o 
  10   2   9        0.08       -2.24      2.24 o 
  11   2   9      345.54      334.45     11.01 o 
  12   2   9     1229.73     1140.59     28.62 o 
  13   2   9       36.40       34.86      4.59 o 
  14   2   9      137.09      135.79      7.31 o 
  15   2   9        0.52       -0.30      3.55 o 
  16   2   9      176.55      163.01     10.87 o 
  17   2   9       97.43       87.82     12.40 o 
   1   3   9       68.80       73.47      3.29 o 
   2   3   9      655.05      695.92     15.96 o 
   3   3   9     1013.95     1019.36     20.81 o 
   4   3   9      164.80      164.16      4.56 o 
   5   3   9      155.39      151.25      4.40 o 
   6   3   9      146.29      159.22      5.04 o 
   7   3   9      462.49      428.49     10.14 o 
   8   3   9       14.54       14.35      2.38 o 
   9   3   9      919.60      866.23     22.22 o 
  10   3   9      463.80      379.64     11.28 o 
  11   3   9      454.84      419.72     12.32 o 
  12   3   9      161.01      115.91      5.83 o 
  13   3   9      552.15      506.70     16.46 o 
  14   3   9        1.92        2.25      4.22 o 
  15   3   9       69.15       78.79     10.39 o 
  16   3   9       12.33       10.89      6.67 o 
   0   4   9      459.33      449.06     15.66 o 
   1   4   9      107.10      110.70      4.23 o 
   2   4   9        6.18        2.10      1.80 o 
   3   4   9        2.46       -1.72      1.72 o 
   4   4   9       45.43       58.67      3.64 o 
   5   4   9      107.15      117.40      4.81 o 
   6   4   9      214.93      219.61      6.43 o 
   7   4   9       74.67       68.23      4.41 o 
   8   4   9      456.10      387.18     11.60 o 
   9   4   9       63.25       70.39      6.72 o 
  10   4   9      143.03      155.62      6.65 o 
  11   4   9      183.25      174.42      7.17 o 
  12   4   9        0.68        2.55      3.08 o 
  13   4   9       86.80       85.40      5.42 o 
  14   4   9       23.79       25.73      4.14 o 
  15   4   9        0.07        7.04      4.37 o 
  16   4   9        0.27       -0.57     11.53 o 
   1   5   9       15.02       12.00      2.38 o 
   2   5   9        1.38       -1.10      2.04 o 
   3   5   9      446.37      427.03     11.26 o 
   4   5   9      471.30      417.73     18.40 o 
   5   5   9     1098.40     1082.17     31.16 o 
   6   5   9      748.95      750.94     22.46 o 
   7   5   9      503.67      493.13     23.59 o 
   8   5   9      125.74      140.93      7.52 o 
   9   5   9      275.06      270.33     10.79 o 
  10   5   9       11.69       22.41      3.68 o 
  11   5   9        5.99        4.02      3.31 o 
  12   5   9       70.25       59.28      4.86 o 
  13   5   9       26.68       24.20      4.18 o 
  14   5   9       14.71       17.99      6.61 o 
  15   5   9        1.22        1.54      5.25 o 
   0   6   9       62.69       48.15     11.50 o 
   1   6   9       61.49       60.41      9.15 o 
   2   6   9      621.70      552.92     24.43 o 
   3   6   9      887.90      851.09     37.42 o 
   4   6   9     1321.38     1241.40     51.17 o 
   5   6   9        0.06       -1.05      3.18 o 
   6   6   9      808.38      810.13     53.59 o 
   7   6   9       18.51       22.98      4.38 o 
   8   6   9      232.63      268.09     20.38 o 
   9   6   9        0.03       -3.37      3.37 o 
  10   6   9      254.97      284.67     11.91 o 
  11   6   9        0.14       -1.65      3.83 o 
  12   6   9       55.63       62.74      6.85 o 
  13   6   9       21.96       34.58      8.46 o 
   1   7   9       24.50       25.92      3.61 o 
   2   7   9       53.78       57.39      4.86 o 
   3   7   9        1.14        0.63      2.81 o 
   4   7   9        1.55       -2.29      3.16 o 
   5   7   9        2.59        0.16      5.35 o 
   6   7   9       48.75       57.16      5.64 o 
   7   7   9       54.47       61.29      5.71 o 
   8   7   9       89.68       92.11      7.01 o 
   9   7   9       34.61       37.28      6.33 o 
  10   7   9        6.12        9.94      4.65 o 
  11   7   9        8.21        9.31      7.82 o 
   0   8   9      252.12      197.69     11.98 o 
   1   8   9      402.72      389.33     13.38 o 
   2   8   9      873.50      904.41     62.21 o 
   3   8   9       10.96       12.20      5.25 o 
   4   8   9        2.75       -2.08      6.12 o 
   5   8   9        5.67        0.25      4.15 o 
   6   8   9      409.35      420.34     31.01 o 
   7   8   9       42.46       42.67      5.57 o 
   8   8   9        5.48       -0.56      7.09 o 
   9   8   9        3.77       20.08     14.46 o 
   1   9   9       39.61       43.16      5.48 o 
   2   9   9       52.65       40.62      8.96 o 
   3   9   9        4.84        3.55      7.09 o 
   4   9   9       11.44       10.15      6.90 o 
   5   9   9        0.82       -1.35      6.25 o 
   0   0  10      244.63      320.59     20.91 o 
   1   0  10      406.04      456.06     12.97 o 
   2   0  10     1887.52     1866.17     48.50 o 
   3   0  10       23.62       21.69      2.12 o 
   4   0  10      500.94      460.06     12.01 o 
   5   0  10        0.04        5.85      4.96 o 
   6   0  10       42.86       68.63      4.59 o 
   7   0  10       61.62       54.11      3.45 o 
   8   0  10     1121.83     1024.73     25.32 o 
   9   0  10      911.57      852.27     21.56 o 
  10   0  10     6518.52     6678.63    281.40 o 
  11   0  10       48.94       61.01      4.75 o 
  12   0  10       33.59       25.42      6.22 o 
  13   0  10       16.63       15.57      5.41 o 
  14   0  10      562.97      607.64     27.69 o 
  15   0  10        0.59       12.97     14.07 o 
  16   0  10      138.94      154.19     15.76 o 
   1   1  10      376.89      391.22      8.70 o 
   2   1  10      712.63      717.51     14.90 o 
   3   1  10     1322.95     1397.31     26.35 o 
   4   1  10      179.39      159.09      4.32 o 
   5   1  10     1770.01     1830.21     34.22 o 
   6   1  10      458.37      460.10      9.23 o 
   7   1  10       15.12       10.07      1.82 o 
   8   1  10      121.55      109.10      3.63 o 
   9   1  10       16.45       21.70      2.34 o 
  10   1  10      226.56      228.36      6.18 o 
  11   1  10        2.80        1.90      2.56 o 
  12   1  10      143.08      130.72      5.57 o 
  13   1  10      389.97      367.47     16.42 o 
  14   1  10       10.93        4.54      3.51 o 
  15   1  10      265.52      274.27     14.11 o 
  16   1  10       30.59       40.69      9.35 o 
  17   1  10       12.93       14.58     11.98 o 
   0   2  10      665.74      653.74     21.29 o 
   1   2  10       33.73       38.20      3.34 o 
   2   2  10      147.43      132.01      3.95 o 
   3   2  10      214.79      223.86      5.81 o 
   4   2  10      905.04      911.39     17.78 o 
   5   2  10      482.75      437.87     10.61 o 
   6   2  10      520.25      562.64     11.65 o 
   7   2  10      944.74      811.89     19.90 o 
   8   2  10       21.21       20.01      2.43 o 
   9   2  10      212.02      214.10      6.21 o 
  10   2  10       95.64       98.49      4.55 o 
  11   2  10      217.58      184.99      6.40 o 
  12   2  10      234.55      227.18      9.10 o 
  13   2  10       92.93       91.95      6.12 o 
  14   2  10       50.16       52.27      5.13 o 
  15   2  10       46.52       41.86      5.01 o 
  16   2  10       30.50       36.52      5.76 o 
  17   2  10        3.82        1.41     10.23 o 
   1   3  10     2293.13     2241.92     47.90 o 
   2   3  10        1.22        1.80      1.78 o 
   3   3  10      601.72      605.97     14.24 o 
   4   3  10       49.15       56.29      2.76 o 
   5   3  10      610.67      604.74     12.52 o 
   6   3  10     1399.59     1286.36     26.59 o 
   7   3  10     1967.53     1828.16     40.16 o 
   8   3  10      198.26      184.56      5.71 o 
   9   3  10       56.73       42.84      3.37 o 
  10   3  10      285.92      229.03      8.02 o 
  11   3  10        0.13        5.78      2.95 o 
  12   3  10       37.65       36.73      3.90 o 
  13   3  10      270.94      247.09      9.02 o 
  14   3  10       24.78       27.93      4.64 o 
  15   3  10      258.43      253.19     13.01 o 
  16   3  10        2.70        2.58      6.18 o 
   0   4  10     1035.87      951.97     30.49 o 
   1   4  10      911.53      836.42     19.16 o 
   2   4  10     1737.41     1592.49     34.92 o 
   3   4  10        0.00       -1.72      1.72 o 
   4   4  10      483.49      469.79     11.47 o 
   5   4  10       68.16       80.07      4.22 o 
   6   4  10      607.45      629.04     21.90 o 
   7   4  10      142.14      134.81      5.45 o 
   8   4  10     1479.01     1304.35     32.53 o 
   9   4  10       36.77       37.59      3.79 o 
  10   4  10      312.72      299.77      9.86 o 
  11   4  10        0.54       -0.08      3.73 o 
  12   4  10      124.34      123.32      6.49 o 
  13   4  10       41.57       40.79      6.41 o 
  14   4  10       20.08       22.00      4.63 o 
  15   4  10      111.76      104.75      9.47 o 
   1   5  10      329.93      343.61      9.29 o 
   2   5  10      139.45      145.49      5.30 o 
   3   5  10      660.81      619.80     15.02 o 
   4   5  10       96.22       90.97      5.99 o 
   5   5  10       10.17        7.01      3.02 o 
   6   5  10        0.77       -0.69      2.69 o 
   7   5  10      132.51      142.29      7.44 o 
   8   5  10       73.57       79.34      5.99 o 
   9   5  10      169.43      146.83     10.25 o 
  10   5  10        2.23       -2.48      3.29 o 
  11   5  10      221.14      240.77     10.61 o 
  12   5  10      262.94      261.70     18.84 o 
  13   5  10       48.73       33.60      7.49 o 
  14   5  10       11.00        3.18      6.39 o 
   0   6  10      662.53      602.51     25.75 o 
   1   6  10       14.82       21.89      3.48 o 
   2   6  10      118.85      122.51      6.17 o 
   3   6  10       53.77       46.00      4.37 o 
   4   6  10      276.95      268.39     13.88 o 
   5   6  10      128.19      120.38      7.42 o 
   6   6  10        4.19        4.72      4.02 o 
   7   6  10       11.19        9.33      3.91 o 
   8   6  10      139.47      139.98      8.34 o 
   9   6  10        3.82        6.53      4.88 o 
  10   6  10       85.87       90.35      7.86 o 
  11   6  10       46.27       39.20      5.53 o 
  12   6  10       91.79       90.89      9.41 o 
  13   6  10       13.83        8.64      9.75 o 
   1   7  10       61.20       76.39      5.27 o 
   2   7  10        1.83        5.06      3.16 o 
   3   7  10      303.02      270.81     14.70 o 
   4   7  10       68.91       75.88      5.87 o 
   5   7  10      285.72      264.08     17.47 o 
   6   7  10       36.05       55.81      8.41 o 
   7   7  10        0.58       -3.39      4.35 o 
   8   7  10      109.61      113.79      7.77 o 
   9   7  10       63.13       71.80      6.63 o 
  10   7  10        0.78       -4.10      6.72 o 
  11   7  10      131.85      161.49     16.33 o 
   0   8  10      678.11      665.68     28.81 o 
   1   8  10      146.93      128.55      7.13 o 
   2   8  10       27.38       33.17      6.18 o 
   3   8  10       56.43       72.42     10.85 o 
   4   8  10        2.48        2.63      3.70 o 
   5   8  10        5.58        7.70      4.19 o 
   6   8  10      103.92      101.87      7.48 o 
   7   8  10        0.14       -0.08      6.57 o 
   8   8  10       85.51      103.40     11.72 o 
   1   9  10        1.88        2.52      4.89 o 
   2   9  10        6.07        5.53      5.77 o 
   3   9  10        1.84        7.29      6.11 o 
   1   1  11       18.91       15.11      1.85 o 
   2   1  11       25.43       24.90      1.81 o 
   3   1  11      116.02      100.66      3.50 o 
   4   1  11      738.15      691.12     13.83 o 
   5   1  11       71.15       72.49      3.03 o 
   6   1  11        3.20        3.87      1.73 o 
   7   1  11      357.07      302.72      7.13 o 
   8   1  11       53.98       73.19      3.28 o 
   9   1  11      893.65      817.19     17.56 o 
  10   1  11      113.76      100.59      4.22 o 
  11   1  11        8.79       13.47      3.07 o 
  12   1  11      191.95      212.15      7.68 o 
  13   1  11       10.69        4.72      3.24 o 
  14   1  11       55.95       56.79      6.05 o 
  15   1  11        0.66       -2.79      4.44 o 
  16   1  11      169.31      187.64     12.21 o 
   0   2  11      695.42      686.29     22.45 o 
   1   2  11      171.40      142.36      4.83 o 
   2   2  11      269.21      223.22      6.45 o 
   3   2  11      578.32      552.18     12.03 o 
   4   2  11     1271.11     1179.37     22.69 o 
   5   2  11      108.16      100.26      3.64 o 
   6   2  11     3219.10     2989.39     55.29 o 
   7   2  11        4.26        0.09      1.89 o 
   8   2  11      729.80      688.37     15.15 o 
   9   2  11      246.20      261.48      7.13 o 
  10   2  11      141.59      128.22      5.20 o 
  11   2  11      198.62      191.87      6.60 o 
  12   2  11      349.74      315.81     11.48 o 
  13   2  11        3.16        5.69      3.83 o 
  14   2  11      163.00      161.00      8.14 o 
  15   2  11       73.53       70.64      5.85 o 
  16   2  11      101.45      106.85     32.55 o 
   1   3  11       41.75       30.61      2.60 o 
   2   3  11        0.26        0.32      1.74 o 
   3   3  11      595.08      573.29     19.46 o 
   4   3  11      226.99      227.59      6.38 o 
   5   3  11      253.95      200.90      5.95 o 
   6   3  11      189.55      178.61      5.59 o 
   7   3  11       31.89       20.36      2.60 o 
   8   3  11        3.27        2.28      2.22 o 
   9   3  11      444.87      425.79     11.35 o 
  10   3  11       50.23       57.07      3.93 o 
  11   3  11        0.16       -0.79      2.78 o 
  12   3  11       13.21       13.11      3.48 o 
  13   3  11       35.21       35.52      7.63 o 
  14   3  11       29.38       26.95      5.81 o 
  15   3  11       26.51       24.51      4.75 o 
  16   3  11        3.91        9.27      5.59 o 
   0   4  11      258.51      233.55      9.80 o 
   1   4  11      283.31      261.33      7.52 o 
   2   4  11      173.28      170.28      5.94 o 
   3   4  11      533.64      495.28     12.32 o 
   4   4  11      354.80      337.74      8.66 o 
   5   4  11      133.34      141.25      5.56 o 
   6   4  11       36.22       35.63      3.30 o 
   7   4  11      100.38      101.49      4.98 o 
   8   4  11        2.59       -3.13      3.13 o 
   9   4  11        9.29       11.68      3.78 o 
  10   4  11      732.95      665.86     20.86 o 
  11   4  11       91.28       86.71      6.29 o 
  12   4  11        0.98        3.21      4.30 o 
  13   4  11        8.98        3.38      3.40 o 
  14   4  11      138.25      112.56     12.88 o 
  15   4  11        9.56       12.73      6.62 o 
   1   5  11     1408.60     1346.37     30.03 o 
   2   5  11      312.74      283.18      8.22 o 
   3   5  11       17.42       19.55      2.76 o 
   4   5  11      648.23      605.45     22.64 o 
   5   5  11      188.36      187.44      9.30 o 
   6   5  11      178.24      169.96      7.20 o 
   7   5  11        0.34       -3.23      3.23 o 
   8   5  11       86.67       80.02      6.10 o 
   9   5  11       59.89       50.90      7.66 o 
  10   5  11       80.44       73.35      6.10 o 
  11   5  11      369.02      376.86     24.66 o 
  12   5  11      102.20       87.89      6.78 o 
  13   5  11       60.53       50.94      7.21 o 
  14   5  11       51.34       50.50     12.57 o 
   0   6  11     1430.12     1380.26     53.57 o 
   1   6  11        9.44       12.58      3.28 o 
   2   6  11        4.52        0.65      3.12 o 
   3   6  11       11.89        9.50      3.49 o 
   4   6  11      682.47      663.39     28.01 o 
   5   6  11       15.10        8.31      3.33 o 
   6   6  11       22.51       23.31      4.37 o 
   7   6  11        0.12        1.64      3.66 o 
   8   6  11       53.37       54.62      5.67 o 
   9   6  11       17.71       14.17      4.37 o 
  10   6  11       36.34       56.80      6.06 o 
  11   6  11        2.87       -4.15      4.15 o 
  12   6  11       57.73       72.59     10.49 o 
   1   7  11       20.07       13.85      3.34 o 
   2   7  11        0.45       -0.88      3.07 o 
   3   7  11        7.38        3.50      3.37 o 
   4   7  11        3.78       -1.06      3.30 o 
   5   7  11       16.52       26.64      4.59 o 
   6   7  11      134.91      165.17     14.07 o 
   7   7  11       16.80       17.29      4.93 o 
   8   7  11       46.18       42.87      6.92 o 
   9   7  11        5.51        0.52      4.41 o 
  10   7  11      161.49      136.75     18.56 o 
   0   8  11       33.13       42.11      6.73 o 
   1   8  11      129.21      126.30      7.04 o 
   2   8  11      121.10      146.72     16.64 o 
   3   8  11        0.68        7.49      4.02 o 
   4   8  11       40.56       45.27      5.54 o 
   5   8  11        0.75       -1.19      4.12 o 
   6   8  11       47.71       61.59     22.35 o 
   7   8  11        0.27       -6.52      6.52 o 
   1   9  11       74.45       68.64      8.22 o 
   0   0  12    13163.30    12306.94    629.72 o 
   1   0  12      925.00      947.24     25.61 o 
   2   0  12     1108.66     1003.28     27.09 o 
   3   0  12      355.95      286.86      8.37 o 
   4   0  12      475.82      411.59     12.83 o 
   5   0  12     1270.68     1255.80     34.36 o 
   6   0  12     1752.05     1634.11     50.25 o 
   7   0  12      198.67      156.40      6.95 o 
   8   0  12     2467.35     2277.70     61.08 o 
   9   0  12      249.88      191.32      7.88 o 
  10   0  12      178.46      162.04     14.01 o 
  11   0  12      488.11      444.91     17.70 o 
  12   0  12      596.40      625.83     22.34 o 
  13   0  12        1.33        1.98      5.76 o 
  14   0  12      987.73      990.82     57.07 o 
  15   0  12       57.31       45.48      9.38 o 
   1   1  12      360.69      328.92      7.87 o 
   2   1  12       54.62       43.61      2.47 o 
   3   1  12       82.06       81.98      3.23 o 
   4   1  12     1270.32     1303.54     24.90 o 
   5   1  12       83.78       84.37      3.34 o 
   6   1  12      118.97      115.47      4.66 o 
   7   1  12      724.97      668.18     13.72 o 
   8   1  12       70.33       55.07      3.13 o 
   9   1  12      503.11      447.05     10.65 o 
  10   1  12      170.08      160.67      5.80 o 
  11   1  12      280.92      269.41      9.01 o 
  12   1  12       45.30       31.46      6.34 o 
  13   1  12       31.26       27.47      4.05 o 
  14   1  12       21.79       21.25      5.57 o 
  15   1  12       16.50       17.21      5.22 o 
  16   1  12        7.60       13.14     13.08 o 
   0   2  12      453.75      430.76     15.34 o 
   1   2  12      448.93      459.21     11.40 o 
   2   2  12       49.63       40.87      3.03 o 
   3   2  12       53.03       63.41      3.88 o 
   4   2  12      671.54      667.31     16.96 o 
   5   2  12      258.03      260.50      6.50 o 
   6   2  12       61.84       66.36      3.23 o 
   7   2  12       17.90       23.83      2.45 o 
   8   2  12     1372.81     1185.20     24.75 o 
   9   2  12     2792.15     2509.68     50.25 o 
  10   2  12       20.06       17.42      2.98 o 
  11   2  12       88.20      100.99      4.89 o 
  12   2  12      100.84       93.25      6.88 o 
  13   2  12      324.97      285.03     15.88 o 
  14   2  12       17.55       25.82      4.87 o 
  15   2  12       27.40       28.79      5.25 o 
  16   2  12       48.40       40.28      7.74 o 
   1   3  12       13.88       11.39      2.38 o 
   2   3  12     1716.35     1690.09     36.82 o 
   3   3  12      877.51      876.52     18.56 o 
   4   3  12      593.56      533.23     12.34 o 
   5   3  12      109.62      112.26      4.44 o 
   6   3  12       30.97       18.22      2.81 o 
   7   3  12      591.46      550.14     13.94 o 
   8   3  12      126.35      115.78      5.96 o 
   9   3  12       32.04       31.41      3.54 o 
  10   3  12       19.42        8.68      2.78 o 
  11   3  12      284.66      238.87      8.64 o 
  12   3  12      193.39      181.99      9.06 o 
  13   3  12       25.21       26.83      4.38 o 
  14   3  12       30.55       31.27      4.85 o 
  15   3  12       21.68       30.29      6.20 o 
   0   4  12      156.11      146.52      7.42 o 
   1   4  12        1.18        0.50      2.09 o 
   2   4  12     1355.46     1323.87     29.48 o 
   3   4  12     1799.53     1688.38     37.01 o 
   4   4  12      996.54      936.02     20.25 o 
   5   4  12       31.46       39.29      3.45 o 
   6   4  12      173.35      167.64      6.62 o 
   7   4  12       30.42       25.85      3.26 o 
   8   4  12      286.42      317.16     10.52 o 
   9   4  12      172.55      180.26      8.50 o 
  10   4  12       21.26       28.59      4.43 o 
  11   4  12        1.81       -1.16      3.62 o 
  12   4  12      339.85      311.81     12.30 o 
  13   4  12       16.05        9.18      4.46 o 
  14   4  12        1.20       -5.19      7.45 o 
   1   5  12      834.18      766.33     18.19 o 
   2   5  12      339.91      343.71      9.51 o 
   3   5  12        4.33        5.10      2.18 o 
   4   5  12        0.08       -1.19      2.38 o 
   5   5  12       19.32       19.94      3.17 o 
   6   5  12        6.97        4.69      3.86 o 
   7   5  12      666.42      677.74     24.89 o 
   8   5  12       42.96       34.16      4.69 o 
   9   5  12       23.48       24.79      4.38 o 
  10   5  12       30.55       35.54      5.09 o 
  11   5  12        6.00        7.09      4.20 o 
  12   5  12       41.88       46.79      7.52 o 
  13   5  12      169.18      178.92     11.65 o 
   0   6  12       29.04       29.92      5.59 o 
   1   6  12      165.80      166.35      7.50 o 
   2   6  12      217.84      238.96      9.40 o 
   3   6  12       72.78       83.28      5.76 o 
   4   6  12        5.44        3.64      3.09 o 
   5   6  12       15.70       11.51      3.66 o 
   6   6  12      820.11      870.43     38.60 o 
   7   6  12        0.62       -0.25      3.87 o 
   8   6  12       49.17       62.90      6.20 o 
   9   6  12       18.18       15.76      4.56 o 
  10   6  12        2.07       -1.70      4.40 o 
  11   6  12      103.64      105.64      9.60 o 
  12   6  12       30.35       36.69      9.15 o 
   1   7  12       97.49       83.47      5.69 o 
   2   7  12       59.26       60.25      4.57 o 
   3   7  12      114.62      113.16      6.78 o 
   4   7  12        1.01       -0.33      4.38 o 
   5   7  12      105.64      129.10     11.38 o 
   6   7  12       24.81       14.19      4.69 o 
   7   7  12      178.09      185.06      9.70 o 
   8   7  12       23.13       22.32      5.11 o 
   9   7  12      233.31      250.30     17.94 o 
  10   7  12       31.70       20.40     14.01 o 
   0   8  12       24.28       28.04      5.87 o 
   1   8  12       13.26        3.60      3.57 o 
   2   8  12       41.64       50.07      5.86 o 
   3   8  12       15.05       16.80      4.88 o 
   4   8  12      138.77      112.16     25.91 o 
   5   8  12       17.32       12.60      7.24 o 
   6   8  12       39.84       29.33      8.37 o 
   1   1  13      125.66      110.95      5.67 o 
   2   1  13       48.32       47.40      3.20 o 
   3   1  13        0.43       -2.00      2.00 o 
   4   1  13      470.64      450.41      9.80 o 
   5   1  13       94.18       97.18      3.89 o 
   6   1  13      214.27      177.88      5.17 o 
   7   1  13       84.55       70.89      3.63 o 
   8   1  13      163.97      141.48      5.00 o 
   9   1  13       53.42       52.99      3.72 o 
  10   1  13      282.94      235.45      7.47 o 
  11   1  13        4.94        4.82      2.72 o 
  12   1  13       70.07       77.34      5.46 o 
  13   1  13      273.18      263.07     11.06 o 
  14   1  13        3.24       -0.71      3.85 o 
  15   1  13      107.53      109.70     11.84 o 
   0   2  13      753.92      762.27     25.07 o 
   1   2  13      235.45      215.09      6.67 o 
   2   2  13     4692.83     4495.81     94.66 o 
   3   2  13       17.81       14.69      2.50 o 
   4   2  13      635.12      634.37     14.27 o 
   5   2  13        0.12       -2.08      2.08 o 
   6   2  13      480.97      429.61     10.44 o 
   7   2  13        3.90        3.44      2.28 o 
   8   2  13      348.34      292.54      7.87 o 
   9   2  13      129.04      131.21      5.03 o 
  10   2  13     1142.26     1064.71     32.15 o 
  11   2  13       20.48       19.43      3.91 o 
  12   2  13      125.17      109.02      6.57 o 
  13   2  13        0.20        0.17      4.68 o 
  14   2  13       93.66       88.71      7.32 o 
  15   2  13       19.67       24.46     13.16 o 
   1   3  13       81.43       90.74      4.24 o 
   2   3  13        9.00        6.10      2.41 o 
   3   3  13      372.56      336.84      9.19 o 
   4   3  13      811.78      760.82     16.81 o 
   5   3  13      430.26      425.32     10.42 o 
   6   3  13        9.13       16.92      2.84 o 
   7   3  13      445.00      371.77     10.40 o 
   8   3  13      217.74      240.47      7.80 o 
   9   3  13        0.03       -1.71      2.71 o 
  10   3  13       97.10       82.43      5.31 o 
  11   3  13        9.57        3.78      3.31 o 
  12   3  13        5.11        3.97      4.03 o 
  13   3  13       23.08       15.29      6.11 o 
  14   3  13        2.80        0.49      5.23 o 
  15   3  13       12.94       10.28     12.66 o 
   0   4  13     1106.64     1076.79     34.67 o 
   1   4  13        0.81        0.79      2.26 o 
   2   4  13       13.36       14.50      2.69 o 
   3   4  13      336.78      311.17      8.19 o 
   4   4  13      653.65      651.14     14.93 o 
   5   4  13      208.47      194.80      6.93 o 
   6   4  13       37.62       23.78      3.23 o 
   7   4  13       65.13       63.35      4.27 o 
   8   4  13      291.84      255.86      9.26 o 
   9   4  13        4.11        2.26      3.30 o 
  10   4  13       62.47       62.29      5.80 o 
  11   4  13      234.20      257.79     10.99 o 
  12   4  13      258.51      252.44     12.76 o 
  13   4  13       74.79       77.29      7.54 o 
  14   4  13        0.00       -5.83      7.66 o 
   1   5  13        0.10       -0.42      2.20 o 
   2   5  13        7.10        3.99      2.34 o 
   3   5  13       77.02       80.45      4.30 o 
   4   5  13       43.50       30.82      3.45 o 
   5   5  13       94.06       94.04      5.08 o 
   6   5  13       93.54       82.47      4.96 o 
   7   5  13      494.65      522.96     17.56 o 
   8   5  13      110.60      124.10      7.98 o 
   9   5  13        4.60        3.52      4.08 o 
  10   5  13        0.01       -3.78      3.78 o 
  11   5  13       66.12       53.02      6.02 o 
  12   5  13       61.32       93.68     16.14 o 
  13   5  13       23.69       15.26     14.18 o 
   0   6  13       60.99       63.13      6.61 o 
   1   6  13       59.80       61.98      4.42 o 
   2   6  13        4.16        0.33      2.79 o 
   3   6  13       31.28       37.27      4.44 o 
   4   6  13       14.24        7.84      3.39 o 
   5   6  13        4.31        2.48      3.28 o 
   6   6  13       92.32       94.57      6.80 o 
   7   6  13        0.14        2.91      3.94 o 
   8   6  13       91.42       95.33      7.28 o 
   9   6  13       55.55       55.15      6.44 o 
  10   6  13      256.92      283.66     14.79 o 
  11   6  13       93.67       80.51     11.24 o 
   1   7  13        0.52       -1.62      3.12 o 
   2   7  13       28.89       40.31      4.35 o 
   3   7  13        1.30       -1.14      3.32 o 
   4   7  13        4.09        3.48      5.93 o 
   5   7  13       39.24       39.86      5.35 o 
   6   7  13        0.93        2.39      4.03 o 
   7   7  13        0.67       -4.20      4.20 o 
   8   7  13       35.82       40.98      9.34 o 
   9   7  13        6.95        4.91      7.69 o 
   0   8  13       40.26       53.06     11.24 o 
   1   8  13        0.37       -2.65      5.08 o 
   2   8  13      102.73      101.13     18.42 o 
   3   8  13        8.79       12.18      8.39 o 
   4   8  13       36.32       31.92      7.94 o 
   5   8  13       24.45       24.90     14.49 o 
   0   0  14     2023.55     1942.09    104.42 o 
   1   0  14     2300.58     2190.69     82.68 o 
   2   0  14       78.83       82.49      5.75 o 
   3   0  14      313.46      275.37     11.22 o 
   4   0  14      978.99      908.48     29.44 o 
   5   0  14      220.45      191.14      9.08 o 
   6   0  14     4439.84     4259.75    127.13 o 
   7   0  14      631.52      521.03     18.47 o 
   8   0  14     1073.68      969.56     31.55 o 
   9   0  14      432.81      331.74     13.33 o 
  10   0  14        1.67       -0.71      3.81 o 
  11   0  14        9.05       12.46      4.47 o 
  12   0  14      288.35      285.78     22.57 o 
  13   0  14      205.74      189.90     16.05 o 
  14   0  14        0.53        1.98      6.55 o 
  15   0  14      208.63      241.55     19.21 o 
   1   1  14        1.04       -2.11      2.36 o 
   2   1  14      262.74      246.93      7.37 o 
   3   1  14     1037.87     1003.91     23.20 o 
   4   1  14      386.10      382.31     10.59 o 
   5   1  14      678.09      596.20     14.79 o 
   6   1  14      190.14      183.57      5.76 o 
   7   1  14        2.65       -1.39      2.25 o 
   8   1  14      241.07      208.73      6.66 o 
   9   1  14     1044.17      918.60     21.51 o 
  10   1  14       67.27       56.71      3.95 o 
  11   1  14        2.29        6.20      2.69 o 
  12   1  14       42.16       37.88      4.88 o 
  13   1  14       49.71       50.08      8.17 o 
  14   1  14        0.00        3.37      4.82 o 
  15   1  14       23.81       25.14      7.85 o 
   0   2  14      490.37      459.54     16.71 o 
   1   2  14     2573.57     2375.93     51.08 o 
   2   2  14        0.04       -2.45      2.45 o 
   3   2  14      327.68      274.99      8.07 o 
   4   2  14      193.69      165.82      5.55 o 
   5   2  14        3.24       -1.47      2.18 o 
   6   2  14       89.14       87.86      4.16 o 
   7   2  14      166.62      147.22      5.76 o 
   8   2  14        2.46        1.12      2.79 o 
   9   2  14       70.18       56.12      4.49 o 
  10   2  14      316.01      311.34     17.73 o 
  11   2  14        3.45        5.06      3.48 o 
  12   2  14        1.37       -3.61      3.61 o 
  13   2  14      113.07       87.85      7.87 o 
  14   2  14        8.80        7.70      4.81 o 
  15   2  14       50.03       58.05     25.14 o 
   1   3  14      381.66      352.98      9.69 o 
   2   3  14      582.50      523.14     13.09 o 
   3   3  14       57.79       45.70      3.55 o 
   4   3  14      175.53      154.81      5.44 o 
   5   3  14      119.34      118.49      4.84 o 
   6   3  14       93.52       82.83      4.71 o 
   7   3  14      193.58      193.27      6.87 o 
   8   3  14      275.05      244.81      7.93 o 
   9   3  14      140.94      120.74      7.52 o 
  10   3  14      154.88      164.87      9.52 o 
  11   3  14      101.01      104.46      6.12 o 
  12   3  14        5.17        6.81      6.01 o 
  13   3  14       64.39       51.54     15.00 o 
  14   3  14      169.83      139.62     19.89 o 
   0   4  14     1455.14     1443.35     45.50 o 
   1   4  14      316.92      330.56      9.32 o 
   2   4  14      116.65      114.59      4.99 o 
   3   4  14      309.66      290.80      8.51 o 
   4   4  14      870.97      840.77     18.68 o 
   5   4  14      557.43      520.37     13.78 o 
   6   4  14       17.64       22.40      3.30 o 
   7   4  14      120.81      122.82      5.70 o 
   8   4  14       88.58       94.58      5.83 o 
   9   4  14      366.75      335.47     11.34 o 
  10   4  14      290.23      267.46     11.20 o 
  11   4  14       64.91       59.83      6.24 o 
  12   4  14      109.70      111.86      7.75 o 
  13   4  14       22.80       13.72      6.18 o 
   1   5  14       27.37       29.50      3.19 o 
   2   5  14      171.49      174.94      6.29 o 
   3   5  14       25.03       21.38      3.29 o 
   4   5  14      116.22      139.68      6.06 o 
   5   5  14        2.07       -2.00      2.64 o 
   6   5  14       42.31       44.16      4.72 o 
   7   5  14        1.53       -0.40      4.02 o 
   8   5  14        9.70        3.61      4.21 o 
   9   5  14        0.08        4.19      4.03 o 
  10   5  14       33.03       30.37      5.25 o 
  11   5  14        1.80       -1.10      5.62 o 
  12   5  14      178.85      212.09     19.09 o 
   0   6  14      381.75      365.34     14.72 o 
   1   6  14      115.63      123.25      5.76 o 
   2   6  14      246.22      266.69      8.36 o 
   3   6  14       55.70       50.78      5.08 o 
   4   6  14       25.94       26.55      4.31 o 
   5   6  14       21.32       20.66      4.13 o 
   6   6  14      127.75      152.63      8.72 o 
   7   6  14        9.24        8.03      4.50 o 
   8   6  14        0.37       -1.44      4.79 o 
   9   6  14      126.01      139.61     10.75 o 
  10   6  14      164.59      172.09     20.26 o 
   1   7  14      158.35      159.68      7.89 o 
   2   7  14        2.66       -1.99      3.31 o 
   3   7  14       49.63       51.68      4.95 o 
   4   7  14       16.43       14.34      3.97 o 
   5   7  14       76.38       80.69     12.42 o 
   6   7  14       17.84       19.41      6.30 o 
   7   7  14       13.50        7.35      7.72 o 
   8   7  14       51.77       62.19     10.52 o 
   0   8  14       18.29       20.23      8.64 o 
   1   8  14        2.00       -4.09      8.93 o 
   2   8  14       43.11       57.43      7.93 o 
   3   8  14        0.04       -6.15      6.27 o 
   1   1  15      803.80      796.19     20.63 o 
   2   1  15     1711.98     1699.14     41.02 o 
   3   1  15       17.07       10.71      2.97 o 
   4   1  15        2.21       -2.02      2.68 o 
   5   1  15      778.55      741.98     17.93 o 
   6   1  15        8.41        1.75      4.06 o 
   7   1  15       79.04       59.27      4.46 o 
   8   1  15      366.26      304.92      9.84 o 
   9   1  15     1135.54     1020.53     29.01 o 
  10   1  15       29.47       32.15      4.18 o 
  11   1  15       61.98       61.64      9.92 o 
  12   1  15      343.24      304.44     12.82 o 
  13   1  15      244.70      272.15     12.03 o 
  14   1  15       15.11       16.94      6.98 o 
   0   2  15      330.14      292.71     11.94 o 
   1   2  15      362.30      349.46      9.62 o 
   2   2  15      787.78      797.17     18.76 o 
   3   2  15      301.42      265.64      8.03 o 
   4   2  15      633.81      598.17     13.87 o 
   5   2  15      498.90      462.92     12.31 o 
   6   2  15      379.58      356.92     10.11 o 
   7   2  15        0.00       -2.80      2.80 o 
   8   2  15      230.84      229.60      8.43 o 
   9   2  15       40.57       50.98      5.40 o 
  10   2  15      162.30      147.83      6.87 o 
  11   2  15        9.07        7.26      3.74 o 
  12   2  15       64.11       47.84      6.19 o 
  13   2  15        7.98        8.54      4.61 o 
   1   3  15      511.43      477.79     12.34 o 
   2   3  15      403.06      410.48     10.94 o 
   3   3  15       88.17       98.82      4.74 o 
   4   3  15        1.83       -1.71      2.34 o 
   5   3  15       51.03       44.35      3.47 o 
   6   3  15        9.75        4.75      2.80 o 
   7   3  15       13.18       11.39      3.07 o 
   8   3  15        6.43        7.59      3.03 o 
   9   3  15       50.47       59.07      5.45 o 
  10   3  15        4.75       -2.23      3.82 o 
  11   3  15      245.41      224.72     10.13 o 
  12   3  15      132.93      110.13      8.52 o 
  13   3  15        1.74        2.60     12.88 o 
   0   4  15       91.80       95.98      6.58 o 
   1   4  15      502.68      488.90     12.67 o 
   2   4  15        3.30        0.83      2.34 o 
   3   4  15       52.13       66.26      4.09 o 
   4   4  15        0.05       -0.31      2.49 o 
   5   4  15       48.41       52.29      4.12 o 
   6   4  15      235.74      231.92      8.05 o 
   7   4  15       70.42       79.95      4.91 o 
   8   4  15        3.16        0.44      3.12 o 
   9   4  15      184.54      180.44      8.47 o 
  10   4  15        4.88        5.67      3.58 o 
  11   4  15      248.97      278.20     13.38 o 
  12   4  15        5.15       -2.94      7.60 o 
   1   5  15       14.77       20.21      3.51 o 
   2   5  15       17.94       24.21      3.16 o 
   3   5  15      304.75      293.76      8.91 o 
   4   5  15      276.24      277.01      8.98 o 
   5   5  15        5.83       -0.74      2.86 o 
   6   5  15        6.69        3.26      3.00 o 
   7   5  15      126.36      151.56      7.48 o 
   8   5  15        0.73        2.28      4.17 o 
   9   5  15       22.93       28.37      6.45 o 
  10   5  15       37.18       31.46      5.68 o 
  11   5  15      154.46      166.41     11.43 o 
   0   6  15      132.64      140.68      8.51 o 
   1   6  15        6.90        7.08      3.01 o 
   2   6  15        7.02        6.25      2.78 o 
   3   6  15       26.78       29.00      4.14 o 
   4   6  15      349.40      343.31     11.83 o 
   5   6  15      189.49      186.44      8.30 o 
   6   6  15      108.20      133.38      8.46 o 
   7   6  15        0.03        0.69      4.09 o 
   8   6  15      219.50      236.96     13.47 o 
   9   6  15      174.24      207.78     16.39 o 
   1   7  15        8.37        1.37      3.80 o 
   2   7  15       32.64       46.98      5.51 o 
   3   7  15       18.50       23.65      4.60 o 
   4   7  15       73.07       74.99      5.95 o 
   5   7  15        2.48       -4.24      7.15 o 
   6   7  15        8.88        9.18      7.40 o 
   0   0  16      354.98      327.71     24.18 o 
   1   0  16     1659.07     1715.92     66.58 o 
   2   0  16     6819.52     6574.95    240.76 o 
   3   0  16        5.86        5.68      6.33 o 
   4   0  16      167.30      144.27     10.91 o 
   5   0  16      185.67      177.04     12.00 o 
   6   0  16      765.31      681.82     29.46 o 
   7   0  16       12.32       10.82      5.78 o 
   8   0  16       55.72       52.59      7.34 o 
   9   0  16       40.13       34.03      5.55 o 
  10   0  16      234.72      190.61     11.30 o 
  11   0  16       24.27       19.07      4.99 o 
  12   0  16      336.38      337.86     16.90 o 
  13   0  16        1.21        2.32      5.93 o 
  14   0  16        4.34       15.76      7.57 o 
   1   1  16      294.67      285.26     15.81 o 
   2   1  16       64.09       54.57      5.66 o 
   3   1  16     1111.65     1108.80     27.87 o 
   4   1  16       92.21       95.55      5.46 o 
   5   1  16       45.37       52.47      4.41 o 
   6   1  16      407.71      391.47     11.96 o 
   7   1  16      507.93      445.49     13.19 o 
   8   1  16      446.33      411.90     13.81 o 
   9   1  16        4.41        2.53      3.26 o 
  10   1  16       37.98       45.01      4.73 o 
  11   1  16       14.16        3.41      3.63 o 
  12   1  16        7.59        7.32      4.67 o 
  13   1  16      119.78      112.85      9.50 o 
   0   2  16      584.32      621.50     21.59 o 
   1   2  16        0.47        3.56      2.62 o 
   2   2  16       72.73       71.43      5.68 o 
   3   2  16      813.43      787.65     19.15 o 
   4   2  16      213.11      190.03      6.94 o 
   5   2  16      212.11      191.71      7.06 o 
   6   2  16        0.10        0.74      2.88 o 
   7   2  16      150.98      141.68      6.66 o 
   8   2  16       36.37       41.53      4.41 o 
   9   2  16       87.71       82.32      9.35 o 
  10   2  16      100.08       89.89      6.05 o 
  11   2  16       90.74       85.91      7.10 o 
  12   2  16        1.57        2.57      5.00 o 
  13   2  16       37.64       44.37      6.83 o 
   1   3  16      217.89      229.74      7.47 o 
   2   3  16       20.40       26.13      3.11 o 
   3   3  16       30.12       36.83      3.48 o 
   4   3  16       10.17       11.46      2.71 o 
   5   3  16      274.27      275.13      8.04 o 
   6   3  16        0.31       -2.92      2.92 o 
   7   3  16      256.79      271.84      9.78 o 
   8   3  16      477.22      462.11     14.16 o 
   9   3  16        5.43        2.95      3.95 o 
  10   3  16       17.82       11.04      4.18 o 
  11   3  16       46.78       33.54      5.41 o 
  12   3  16        2.63        4.69      4.28 o 
   0   4  16      603.34      608.59     21.55 o 
   1   4  16       23.09       13.16      2.82 o 
   2   4  16        3.44       -1.19      2.34 o 
   3   4  16       75.23       57.01      3.93 o 
   4   4  16      545.72      541.27     13.20 o 
   5   4  16       75.80       85.02      4.99 o 
   6   4  16       14.72       12.04      3.30 o 
   7   4  16        8.52        8.95      3.17 o 
   8   4  16      192.63      197.39      8.26 o 
   9   4  16       35.74       39.65      5.44 o 
  10   4  16      408.87      432.38     15.87 o 
  11   4  16        1.52       -0.05      5.86 o 
   1   5  16       50.56       52.86      3.96 o 
   2   5  16       34.67       31.40      3.37 o 
   3   5  16       53.63       71.02      4.45 o 
   4   5  16        4.00        6.68      3.14 o 
   5   5  16       34.03       27.47      4.82 o 
   6   5  16       17.71       12.95      3.49 o 
   7   5  16        9.05        8.43      3.72 o 
   8   5  16        1.30       -2.38      3.58 o 
   9   5  16        0.46        0.99      4.45 o 
  10   5  16       62.10       65.81      8.32 o 
   0   6  16      197.17      195.95     10.48 o 
   1   6  16       23.80       16.96      3.35 o 
   2   6  16       17.52       27.25      3.55 o 
   3   6  16       25.64       20.02      3.77 o 
   4   6  16      214.21      239.02      8.64 o 
   5   6  16       31.22       28.93      4.67 o 
   6   6  16       15.77       11.25      4.65 o 
   7   6  16        0.81       -1.22      5.34 o 
   8   6  16      291.46      292.75     19.89 o 
   1   7  16        0.08       -2.48      7.58 o 
   2   7  16        0.56       -2.06      6.19 o 
   3   7  16      159.14      154.38     13.34 o 
   4   7  16       74.10       65.69      7.72 o 
   5   7  16       14.30        6.78     12.88 o 
   1   1  17       61.46       71.24      7.13 o 
   2   1  17      325.00      335.53     12.67 o 
   3   1  17      550.58      633.04     19.92 o 
   4   1  17        9.26        4.15      4.24 o 
   5   1  17      483.05      455.59     15.47 o 
   6   1  17       40.98       37.53      4.99 o 
   7   1  17       74.27       80.55      5.18 o 
   8   1  17       70.88       80.12      5.84 o 
   9   1  17      168.01      135.99      7.80 o 
  10   1  17       11.53        9.26      4.13 o 
  11   1  17      174.48      184.99     11.92 o 
  12   1  17       21.95       23.51      5.60 o 
  13   1  17      115.42      147.70     14.63 o 
   0   2  17     2301.32     2394.29     91.25 o 
   1   2  17       36.86       25.79      4.71 o 
   2   2  17        3.75       -2.08      2.93 o 
   3   2  17      172.80      152.51      6.43 o 
   4   2  17      591.59      601.88     15.56 o 
   5   2  17      263.25      248.08      8.71 o 
   6   2  17      455.77      461.78     15.78 o 
   7   2  17      107.53       99.09      6.34 o 
   8   2  17      651.95      612.93     19.23 o 
   9   2  17        0.00        5.86      3.75 o 
  10   2  17       28.67       29.54      4.65 o 
  11   2  17        7.14       10.34      4.63 o 
  12   2  17      174.63      164.11     11.97 o 
   1   3  17      182.58      169.74      6.86 o 
   2   3  17       22.72       19.33      3.33 o 
   3   3  17       42.15       39.48      3.97 o 
   4   3  17       13.96        8.39      2.98 o 
   5   3  17      149.65      143.00      6.30 o 
   6   3  17      224.46      227.32      8.87 o 
   7   3  17        1.23        0.46      3.18 o 
   8   3  17       46.09       52.72      4.93 o 
   9   3  17      163.77      161.72      8.82 o 
  10   3  17       40.41       34.68      6.35 o 
  11   3  17       50.65       63.83      6.41 o 
  12   3  17       13.49       14.15      6.21 o 
   0   4  17      171.50      176.74     11.85 o 
   1   4  17        7.99        8.18      2.80 o 
   2   4  17       41.79       41.62      3.76 o 
   3   4  17       86.22       91.38      4.84 o 
   4   4  17        0.71       -0.94      2.51 o 
   5   4  17      115.02       97.78      5.48 o 
   6   4  17        8.45       13.72      3.91 o 
   7   4  17        6.67        3.67      5.01 o 
   8   4  17       78.66       83.62      6.72 o 
   9   4  17      148.52      160.46      9.04 o 
  10   4  17       16.93        4.52      4.49 o 
  11   4  17        0.36       10.56      6.99 o 
   1   5  17      341.72      350.57     10.30 o 
   2   5  17       69.89       76.41      4.66 o 
   3   5  17       62.00       66.59      4.51 o 
   4   5  17        0.15       -2.86      2.86 o 
   5   5  17       43.35       53.33      4.67 o 
   6   5  17        7.41        8.47      3.47 o 
   7   5  17        0.58       -0.99      3.51 o 
   8   5  17       87.38      110.03      7.04 o 
   9   5  17       45.75       46.12      9.77 o 
   0   6  17        4.04        7.02      4.22 o 
   1   6  17       44.93       38.72      4.09 o 
   2   6  17      357.76      393.83     15.76 o 
   3   6  17       69.82       70.61      5.28 o 
   4   6  17        8.41        8.82      3.66 o 
   5   6  17       29.73       31.21      4.31 o 
   6   6  17        0.55        2.59      5.53 o 
   7   6  17       38.18       19.95     14.75 o 
   1   7  17       12.43       13.46      6.77 o 
   0   0  18      205.90      204.09     19.78 o 
   1   0  18      174.48      187.68     13.03 o 
   2   0  18      219.96      226.61     20.93 o 
   3   0  18        1.47       -2.41      6.08 o 
   4   0  18     2467.60     2575.53     97.98 o 
   5   0  18      317.60      298.03     18.79 o 
   6   0  18      202.98      220.84     14.09 o 
   7   0  18      306.61      307.54     22.69 o 
   8   0  18      857.11      774.25     47.01 o 
   9   0  18      404.09      443.37     30.34 o 
  10   0  18      551.97      562.82     36.05 o 
  11   0  18       92.12       99.44     12.37 o 
  12   0  18       67.07       69.72     10.62 o 
   1   1  18      541.60      564.54     18.60 o 
   2   1  18      155.83      178.90      8.90 o 
   3   1  18       10.10       12.00      4.42 o 
   4   1  18       42.98       35.84      5.12 o 
   5   1  18        0.03        7.86      4.34 o 
   6   1  18        0.27        0.94      3.83 o 
   7   1  18      338.76      323.17     12.51 o 
   8   1  18       13.79       10.11      4.90 o 
   9   1  18        2.16       -4.12      4.12 o 
  10   1  18       71.74       83.83      8.44 o 
  11   1  18      118.97      101.65      9.00 o 
  12   1  18       16.22       20.45      7.85 o 
   0   2  18      152.72      162.78     12.21 o 
   1   2  18      243.79      250.86     10.82 o 
   2   2  18      401.91      401.10     14.50 o 
   3   2  18      762.07      789.11     24.14 o 
   4   2  18      180.95      205.19      9.42 o 
   5   2  18      143.67      168.16      8.69 o 
   6   2  18      288.35      295.31     10.24 o 
   7   2  18       34.96       31.17      4.63 o 
   8   2  18       72.59       69.59      5.58 o 
   9   2  18        8.18       14.14      4.03 o 
  10   2  18       20.51       28.78      4.72 o 
  11   2  18        9.19        7.86      5.27 o 
   1   3  18       47.13       56.39      5.18 o 
   2   3  18        0.74       -3.18      3.18 o 
   3   3  18        0.07       -2.92      3.62 o 
   4   3  18        7.60       10.17      3.35 o 
   5   3  18      147.72      167.72      7.00 o 
   6   3  18       21.97       37.05      4.58 o 
   7   3  18        9.13        6.94      3.77 o 
   8   3  18        3.66       11.18      3.84 o 
   9   3  18      220.16      192.30     10.82 o 
  10   3  18       19.19       20.28      5.51 o 
  11   3  18       50.33       55.46      9.04 o 
   0   4  18      164.73      178.09      9.66 o 
   1   4  18       53.24       53.75      6.94 o 
   2   4  18      160.32      163.83      6.49 o 
   3   4  18      202.53      209.36      7.85 o 
   4   4  18       29.75       37.33      4.06 o 
   5   4  18        0.40       -2.67      3.32 o 
   6   4  18      206.14      250.78      9.84 o 
   7   4  18        0.16        1.06      3.81 o 
   8   4  18        0.20        0.43      4.16 o 
   9   4  18      124.38      118.39      8.18 o 
   1   5  18       55.61       55.41      4.34 o 
   2   5  18      128.15      149.06      7.06 o 
   3   5  18        0.82       -1.95      3.28 o 
   4   5  18        5.60        6.27      3.41 o 
   5   5  18       15.88       14.59      3.75 o 
   6   5  18        0.28       -0.88      4.79 o 
   7   5  18       25.54       29.49      5.49 o 
   8   5  18       28.43       19.46      6.29 o 
   0   6  18      105.66      124.95      8.70 o 
   1   6  18        5.29        8.56      3.27 o 
   2   6  18      120.03      126.76      8.41 o 
   3   6  18      121.76      136.86      6.95 o 
   4   6  18       53.07       73.84      7.62 o 
   5   6  18       21.19       20.62      5.54 o 
   1   1  19      128.62      134.35     12.06 o 
   2   1  19      167.90      173.45      9.07 o 
   3   1  19        0.06       -2.33      4.28 o 
   4   1  19        2.57        7.60      4.22 o 
   5   1  19        1.10       -2.84      3.98 o 
   6   1  19       20.24       25.56      7.27 o 
   7   1  19      333.37      318.77     12.53 o 
   8   1  19       26.34       28.99      5.90 o 
   9   1  19        1.88       -0.14      4.72 o 
  10   1  19        8.27       29.10      6.15 o 
  11   1  19       25.97       49.78     15.14 o 
   0   2  19       50.80       57.73      8.17 o 
   1   2  19       45.18       49.79      5.73 o 
   2   2  19     1006.22     1091.91     32.04 o 
   3   2  19      128.28      154.03     11.83 o 
   4   2  19      251.48      291.15     11.97 o 
   5   2  19        1.91       -2.54      4.28 o 
   6   2  19      228.46      239.16     10.62 o 
   7   2  19        3.37       11.63      5.05 o 
   8   2  19       23.91       29.55      5.76 o 
   9   2  19        8.99        8.56      5.79 o 
  10   2  19      313.98      291.08     26.07 o 
   1   3  19        3.43        8.93      4.31 o 
   2   3  19       22.70       24.14      6.41 o 
   3   3  19      236.79      232.40      9.45 o 
   4   3  19       71.18       79.49      6.48 o 
   5   3  19       25.05       20.88      4.06 o 
   6   3  19       60.22       65.52      7.88 o 
   7   3  19       17.72       31.58      4.76 o 
   8   3  19       61.66       68.50      7.49 o 
   9   3  19        0.11        3.14      4.82 o 
   0   4  19       52.66       51.54      6.28 o 
   1   4  19      254.34      269.24     10.75 o 
   2   4  19      507.10      557.65     16.34 o 
   3   4  19        4.21        5.74      3.45 o 
   4   4  19      115.62      149.47      7.61 o 
   5   4  19       18.50       22.60      4.41 o 
   6   4  19       13.14       10.00      5.12 o 
   7   4  19       13.16       16.13      4.86 o 
   8   4  19       11.63       19.99      5.15 o 
   1   5  19       38.91       41.16      4.14 o 
   2   5  19       21.49       18.89      3.62 o 
   3   5  19      115.23      149.12      7.94 o 
   4   5  19        0.55        0.43      3.81 o 
   5   5  19       46.64       54.48      5.59 o 
   6   5  19       43.14       66.40      7.08 o 
   0   6  19      101.87      103.94     10.24 o 
   1   6  19       20.66       20.68      6.03 o 
   0   0  20     1414.48     1494.71     85.09 o 
   1   0  20       62.19       66.52     10.51 o 
   2   0  20       68.23       87.82      9.88 o 
   3   0  20        1.02        2.14      6.12 o 
   4   0  20      817.28      941.60     40.25 o 
   5   0  20      123.98      124.62     11.12 o 
   6   0  20      141.55      157.55     12.50 o 
   7   0  20       33.31       48.34     11.41 o 
   8   0  20      963.35      938.61     56.33 o 
   9   0  20       25.57       44.64     10.34 o 
  10   0  20       26.47       39.04      9.66 o 
   1   1  20        1.06        0.27      4.37 o 
   2   1  20       46.07       40.85      5.67 o 
   3   1  20       64.00       73.68      6.68 o 
   4   1  20       13.53       23.53      5.20 o 
   5   1  20      153.08      137.09      8.10 o 
   6   1  20        9.58       11.47      4.77 o 
   7   1  20      158.02      177.04      9.24 o 
   8   1  20       62.81       68.76      7.09 o 
   9   1  20        7.15        8.69      5.15 o 
   0   2  20      123.25      147.23     12.20 o 
   1   2  20      198.09      230.09     10.63 o 
   2   2  20        1.76       12.91      5.37 o 
   3   2  20       56.80       68.15      6.37 o 
   4   2  20       62.30       59.92      6.14 o 
   5   2  20        1.21        1.03      4.07 o 
   6   2  20      140.70      181.05      9.21 o 
   7   2  20        0.14        2.83      7.45 o 
   8   2  20       63.34       78.77     10.76 o 
   9   2  20       41.09       43.17     15.15 o 
   1   3  20        1.04        5.36      4.57 o 
   2   3  20       66.19       88.55      6.94 o 
   3   3  20      457.03      475.64     16.80 o 
   4   3  20       32.41       32.43      5.29 o 
   5   3  20       86.83      100.87      8.80 o 
   6   3  20       49.52       55.60      7.05 o 
   7   3  20        7.32       10.46      9.01 o 
   8   3  20       62.50       82.39      7.84 o 
   0   4  20      293.35      318.69     18.36 o 
   1   4  20       21.94       19.12      5.96 o 
   2   4  20      353.31      403.83     14.92 o 
   3   4  20      185.07      160.12     10.49 o 
   4   4  20        0.21       -4.73      4.73 o 
   5   4  20       14.87       11.79      4.48 o 
   6   4  20       66.62       56.28      5.75 o 
   1   5  20        0.40       -1.84      3.66 o 
   2   5  20        9.96       10.03      4.05 o 
   3   5  20        3.86        2.79      4.32 o 
   4   5  20       75.19       52.49     16.22 o 
   1   1  21        4.87       10.34      5.03 o 
   2   1  21       32.26       27.89      5.57 o 
   3   1  21       87.59      107.37      7.70 o 
   4   1  21        3.09        9.89      4.90 o 
   5   1  21      124.59      134.99      8.46 o 
   6   1  21        0.81        6.06      4.63 o 
   7   1  21      284.85      303.51     12.74 o 
   8   1  21       38.99       55.08      6.89 o 
   0   2  21      111.07      116.52     22.57 o 
   1   2  21        1.46        6.89      5.01 o 
   2   2  21       47.34       59.32     12.13 o 
   3   2  21        9.66        7.28      5.32 o 
   4   2  21      286.95      342.91     13.88 o 
   5   2  21       49.55       72.28      9.23 o 
   6   2  21       81.38      102.43      8.80 o 
   7   2  21       59.56       67.61     10.08 o 
   1   3  21      283.31      324.72     13.44 o 
   2   3  21       23.68       39.08      5.87 o 
   3   3  21       47.81       74.75      6.83 o 
   4   3  21        0.56        6.19      4.84 o 
   5   3  21       14.36       14.13      6.11 o 
   6   3  21        1.50        3.10      5.42 o 
   0   4  21      200.51      253.32     18.19 o 
   1   4  21       94.11      127.21      8.45 o 
   2   4  21        9.01       18.03      5.14 o 
   3   4  21       64.78       61.56      6.58 o 
   4   4  21       20.89       34.86      9.11 o 
   0   0  22      155.12      200.24     21.53 o 
   1   0  22      302.40      374.27     21.07 o 
   2   0  22        0.92        7.75     11.98 o 
   3   0  22       88.90      135.00     12.20 o 
   4   0  22      521.82      620.76     50.57 o 
   5   0  22        5.86       12.98      7.31 o 
   6   0  22       24.52       34.05      8.36 o 
   1   1  22       97.25      115.62      8.25 o 
   2   1  22        3.24        9.51      5.05 o 
   3   1  22        3.49       13.28      5.36 o 
   4   1  22        9.39       23.60      8.10 o 
   5   1  22       21.53       37.01      6.65 o 
   6   1  22        2.44       15.37      5.88 o 
   0   2  22       88.85       92.69     11.37 o 
   1   2  22      409.26      498.71     17.90 o 
   2   2  22       58.62       75.93      7.22 o 
   3   2  22       19.68       18.48      5.54 o 
   4   2  22       17.07       19.51      5.58 o 
   5   2  22       97.06      121.00      8.25 o 
   1   3  22      172.18      172.77     11.12 o 
   2   3  22       29.74       33.26      6.00 o 
   3   3  22      125.09      172.19     10.91 o 
   1   1  23        0.08       -0.98      5.37 o 
   2   1  23       74.38       99.09     10.92 o 
   3   1  23      151.65      193.05     11.71 o 
   0   2  23      213.29      230.30     16.27 o 
   1   2  23       24.30       56.11      7.20 o 
                                                 
